# Supplementary material for: Transcriptome analysis reveals ADAMTS15 is a potential inflammation-related gene in remote ischemic postconditioning
Source: Front Cardiovasc Med. 2023 May 10;10:1089151. doi: 10.3389/fcvm.2023.1089151 (PMC10206167; doi:10.3389/fcvm.2023.1089151)
Supplement: Supplementary file 1 [file Table1.xlsx]

## Sheet: Table S1
Gene_id	Gene name	Log2FC(Con/Sham)	Pvalue	Padjust	Regulate
ENSRNOG00000007159	Ccl2	6.38433	6.9e-73	1.03e-68	up
ENSRNOG00000002794	Selp	6.24198	1.27e-51	9.47e-48	up
ENSRNOG00000012280	Ptx3	6.64778	4.48e-51	2.22e-47	up
ENSRNOG00000014378	Il1r2	6.91873	2e-41	7.43e-38	up
ENSRNOG00000000239	Ccl7	4.96464	1.02e-40	3.05e-37	up
ENSRNOG00000011557	S100a8	5.8974	1.53e-40	3.8e-37	up
ENSRNOG00000009342	Fcnb	5.35892	1.77e-36	3.32e-33	up
ENSRNOG00000002946	Socs3	5.30055	1.78e-36	3.32e-33	up
ENSRNOG00000010994	Has1	5.68374	1.28e-35	2.12e-32	up
ENSRNOG00000005871	Il1rn	4.82054	1.05e-34	1.56e-31	up
ENSRNOG00000003546	Tnfrsf12a	3.59988	7.82e-31	1.06e-27	up
ENSRNOG00000037931	Plaur	4.02361	7.59e-28	9.41e-25	up
ENSRNOG00000000187	Csf2rb	4.66304	1.08e-27	1.24e-24	up
ENSRNOG00000010208	Timp1	3.79585	1.28e-27	1.36e-24	up
ENSRNOG00000009907	Mmp8	5.86369	4.7e-27	4.67e-24	up
ENSRNOG00000022859	Trem1	4.05903	5.07e-27	4.71e-24	up
ENSRNOG00000017897	Adam8	4.55578	8.25e-26	7.22e-23	up
ENSRNOG00000002820	LOC24906	4.7298	1.46e-25	1.21e-22	up
ENSRNOG00000049422	LOC108348047	2.79276	2.62e-25	2.05e-22	up
ENSRNOG00000013840	Ankrd2	6.01281	3.97e-25	2.96e-22	up
ENSRNOG00000004649	Il1b	4.62748	5.3e-25	3.76e-22	up
ENSRNOG00000028259	Mcemp1	6.22653	9.82e-25	6.64e-22	up
ENSRNOG00000004500	Myc	4.24505	2.79e-24	1.8e-21	up
ENSRNOG00000008759	Csf3r	4.4312	8.86e-24	5.5e-21	up
ENSRNOG00000010626	Sphk1	3.90501	1.23e-23	7.31e-21	up
ENSRNOG00000019202	Pvr	3.22469	1.46e-23	8.37e-21	up
ENSRNOG00000001607	Adamts1	3.09834	4.78e-22	2.63e-19	up
ENSRNOG00000014269	Cxcr2	5.66294	1.15e-21	6.14e-19	up
ENSRNOG00000017120	Abhd2	1.97022	2.61e-21	1.34e-18	up
ENSRNOG00000012098	Adcyap1r1	2.4454	3.82e-21	1.89e-18	up
ENSRNOG00000010181	Clec4d	5.816	7.35e-21	3.53e-18	up
ENSRNOG00000019253	Bcar1	1.79544	2.4e-20	1.12e-17	up
ENSRNOG00000000521	Cdkn1a	2.67429	4.26e-20	1.88e-17	up
ENSRNOG00000013987	Sbno2	2.96919	4.3e-20	1.88e-17	up
ENSRNOG00000046452	Fcgr2b	3.48161	1.58e-19	6.73e-17	up
ENSRNOG00000018003	F2rl1	3.57814	1.89e-19	7.81e-17	up
ENSRNOG00000009946	Ldlr	2.49864	7.37e-19	2.96e-16	up
ENSRNOG00000028043	Cxcl3	10.6105	1.28e-18	5.01e-16	up
ENSRNOG00000002810	Gfpt2	3.15076	1.87e-18	7.14e-16	up
ENSRNOG00000002159	Gpat3	3.07715	3.51e-18	1.31e-15	up
ENSRNOG00000043416	Bcl3	3.1162	4.1e-18	1.49e-15	up
ENSRNOG00000051069	AC134204.1	2.05658	4.63e-18	1.64e-15	up
ENSRNOG00000014297	Sdc4	2.47419	5.16e-18	1.79e-15	up
ENSRNOG00000005690	Lmcd1	2.90036	1.53e-17	5.18e-15	up
ENSRNOG00000014117	Hmox1	3.76696	2.83e-17	9.34e-15	up
ENSRNOG00000033192	Osmr	3.51525	3.18e-17	1.03e-14	up
ENSRNOG00000005825	Lyz2	2.4958	4.75e-17	1.5e-14	up
ENSRNOG00000003538	Adamts4	7.18185	4.92e-17	1.52e-14	up
ENSRNOG00000002843	Cxcl6	9.03505	5.51e-17	1.67e-14	up
ENSRNOG00000010240	Tent5a	2.48028	7.22e-17	2.15e-14	up
ENSRNOG00000060849	LOC102552640	-2.10916	1.85e-16	5.39e-14	down
ENSRNOG00000002776	Sell	3.62275	2.3e-16	6.57e-14	up
ENSRNOG00000016950	Otud1	3.66366	2.37e-16	6.66e-14	up
ENSRNOG00000047551	LOC100911615	-10.2379	6.23e-16	1.72e-13	down
ENSRNOG00000018859	Pik3ip1	-1.72225	6.59e-16	1.78e-13	down
ENSRNOG00000008936	Map3k6	2.7927	6.75e-16	1.79e-13	up
ENSRNOG00000037085	Xirp1	3.20927	1.11e-15	2.9e-13	up
ENSRNOG00000046414	Vwa5a	-9.82399	1.13e-15	2.91e-13	down
ENSRNOG00000003917	Uck2	2.49556	2.07e-15	5.22e-13	up
ENSRNOG00000021027	Dbp	-2.396	2.16e-15	5.37e-13	down
ENSRNOG00000038047	Mt1	2.91915	3.46e-15	8.45e-13	up
ENSRNOG00000018371	Tubb6	2.54846	3.57e-15	8.56e-13	up
ENSRNOG00000015514	Bcat1	2.65945	6.08e-15	1.44e-12	up
ENSRNOG00000024390	Osm	5.5513	6.17e-15	1.44e-12	up
ENSRNOG00000002802	Cxcl1	6.8703	9.17e-15	2.1e-12	up
ENSRNOG00000014816	Slc1a1	3.11147	1.01e-14	2.29e-12	up
ENSRNOG00000056219	Olr1	4.92152	1.11e-14	2.48e-12	up
ENSRNOG00000005347	Fjx1	2.76602	1.2e-14	2.62e-12	up
ENSRNOG00000045829	Thbs1	5.88879	1.21e-14	2.62e-12	up
ENSRNOG00000021438	Tuba1c	2.14268	1.24e-14	2.64e-12	up
ENSRNOG00000048495	Rrp12	1.76838	1.36e-14	2.84e-12	up
ENSRNOG00000011284	Sgms2	3.33045	1.42e-14	2.92e-12	up
ENSRNOG00000014964	Hp	4.63852	1.58e-14	3.23e-12	up
ENSRNOG00000002643	Ugdh	2.84169	1.98e-14	3.97e-12	up
ENSRNOG00000050997	Ifrd1	2.78087	4.18e-14	8.29e-12	up
ENSRNOG00000007324	Plxna2	1.62387	4.83e-14	9.45e-12	up
ENSRNOG00000050869	Cebpd	3.29097	8.22e-14	1.59e-11	up
ENSRNOG00000006715	Ccr1	2.89102	1.02e-13	1.95e-11	up
ENSRNOG00000025764	AC128848.1	3.34248	1.27e-13	2.39e-11	up
ENSRNOG00000002792	Cxcl2	8.65555	1.36e-13	2.52e-11	up
ENSRNOG00000013090	Gadd45g	3.00316	1.7e-13	3.12e-11	up
ENSRNOG00000061394	Clec4e	4.28172	3.12e-13	5.65e-11	up
ENSRNOG00000036677	Slc16a3	3.50972	3.48e-13	6.2e-11	up
ENSRNOG00000021569	Tiam1	2.90807	3.5e-13	6.2e-11	up
ENSRNOG00000010799	Noct	3.16679	4.76e-13	8.34e-11	up
ENSRNOG00000011483	S100a9	5.73944	5.22e-13	9.03e-11	up
ENSRNOG00000031163	Nfkbiz	3.49981	9.11e-13	1.56e-10	up
ENSRNOG00000017828	Egr3	3.74261	9.22e-13	1.56e-10	up
ENSRNOG00000042230	RGD1307182	4.33964	1.03e-12	1.71e-10	up
ENSRNOG00000016388	Sphkap	-1.94585	1.07e-12	1.77e-10	down
ENSRNOG00000014448	Arntl	2.57308	1.2e-12	1.97e-10	up
ENSRNOG00000008412	Gprc5a	2.91738	1.28e-12	2.07e-10	up
ENSRNOG00000019854	Napsa	2.98414	1.45e-12	2.31e-10	up
ENSRNOG00000051915	Spred3	3.06699	1.59e-12	2.51e-10	up
ENSRNOG00000018659	Csf1	2.28425	1.71e-12	2.67e-10	up
ENSRNOG00000033433	Csrnp1	3.08835	1.92e-12	2.98e-10	up
ENSRNOG00000002926	Uap1	2.35623	2.58e-12	3.95e-10	up
ENSRNOG00000003300	Btg2	2.88529	2.62e-12	3.98e-10	up
ENSRNOG00000019688	Diaph1	1.35082	2.75e-12	4.14e-10	up
ENSRNOG00000001979	Rcan1	1.88413	4.38e-12	6.52e-10	up
ENSRNOG00000018824	Slc7a5	3.14066	4.64e-12	6.83e-10	up
ENSRNOG00000001704	Runx1	2.82148	5.34e-12	7.8e-10	up
ENSRNOG00000054251	Clec7a	2.77486	6.03e-12	8.71e-10	up
ENSRNOG00000060237	Inhbb	3.47425	7.58e-12	1.08e-09	up
ENSRNOG00000017819	Cd14	2.01574	7.83e-12	1.11e-09	up
ENSRNOG00000009822	Tlr2	2.7696	9.35e-12	1.31e-09	up
ENSRNOG00000001943	Retnlg	4.08115	1.1e-11	1.53e-09	up
ENSRNOG00000004063	Sh3pxd2b	1.81391	1.35e-11	1.85e-09	up
ENSRNOG00000016581	Serpinb1a	2.58374	1.38e-11	1.88e-09	up
ENSRNOG00000032546	Dot1l	2.18588	1.45e-11	1.96e-09	up
ENSRNOG00000050792	Tnfaip6	3.18976	1.67e-11	2.24e-09	up
ENSRNOG00000058983	Gata5	-2.02568	1.75e-11	2.33e-09	down
ENSRNOG00000002520	Litaf	2.72397	1.86e-11	2.45e-09	up
ENSRNOG00000046663	Fcgr2a	2.27338	2.02e-11	2.64e-09	up
ENSRNOG00000019418	Lrrc4b	-1.66612	2.23e-11	2.89e-09	down
ENSRNOG00000001414	Serpine1	4.82421	2.95e-11	3.78e-09	up
ENSRNOG00000037409	Scimp	3.43206	3.02e-11	3.84e-09	up
ENSRNOG00000053272	Chi3l1	2.23547	4.36e-11	5.49e-09	up
ENSRNOG00000010645	Lgals3	1.81982	4.7e-11	5.88e-09	up
ENSRNOG00000010362	Anxa2	1.24403	5.45e-11	6.76e-09	up
ENSRNOG00000021548	Rassf1	1.69573	6.67e-11	8.21e-09	up
ENSRNOG00000000640	Egr2	3.25769	7.36e-11	8.98e-09	up
ENSRNOG00000014902	Stx11	1.87325	8.53e-11	1.03e-08	up
ENSRNOG00000019587	Ptprn	3.55993	8.92e-11	1.07e-08	up
ENSRNOG00000004100	Trib1	2.25857	8.97e-11	1.07e-08	up
ENSRNOG00000050317	Uhrf1bp1l	1.47992	9.57e-11	1.13e-08	up
ENSRNOG00000015948	Slc1a5	2.7782	1.19e-10	1.39e-08	up
ENSRNOG00000008134	Mefv	2.60108	1.37e-10	1.59e-08	up
ENSRNOG00000001277	Mafk	1.62847	1.46e-10	1.68e-08	up
ENSRNOG00000010898	Prok2	6.44341	1.5e-10	1.71e-08	up
ENSRNOG00000018715	Clec10a	1.32943	1.55e-10	1.76e-08	up
ENSRNOG00000023257	Adamts9	2.56364	1.69e-10	1.91e-08	up
ENSRNOG00000006094	Cd44	2.02671	1.82e-10	2.04e-08	up
ENSRNOG00000052357	Fosl2	2.94259	1.85e-10	2.05e-08	up
ENSRNOG00000022893	Rimbp2	-1.72197	2.02e-10	2.23e-08	down
ENSRNOG00000006867	Etv1	-1.91006	2.23e-10	2.44e-08	down
ENSRNOG00000014956	Slc11a1	2.47427	2.55e-10	2.77e-08	up
ENSRNOG00000023536	Adgrd1	1.57875	2.73e-10	2.93e-08	up
ENSRNOG00000021586	Gpr39	2.78322	2.74e-10	2.93e-08	up
ENSRNOG00000025980	LOC691418	1.92831	2.89e-10	3.07e-08	up
ENSRNOG00000012183	Glrx	1.55178	3.45e-10	3.64e-08	up
ENSRNOG00000019742	Stat3	1.31268	3.92e-10	4.1e-08	up
ENSRNOG00000002723	Sele	3.18737	4.07e-10	4.24e-08	up
ENSRNOG00000010278	Il6	9.86658	4.51e-10	4.66e-08	up
ENSRNOG00000025691	Pla2g7	2.11386	4.71e-10	4.83e-08	up
ENSRNOG00000016825	Cd3eap	1.94913	5.46e-10	5.57e-08	up
ENSRNOG00000002408	Rbm47	2.70378	5.73e-10	5.8e-08	up
ENSRNOG00000059406	Ier5	1.96321	6.46e-10	6.5e-08	up
ENSRNOG00000021919	Rhoj	1.35961	7.04e-10	7.03e-08	up
ENSRNOG00000015441	Il4r	1.84813	7.14e-10	7.08e-08	up
ENSRNOG00000006940	Ncf4	2.30774	7.28e-10	7.18e-08	up
ENSRNOG00000055716	Oscar	4.83985	8.55e-10	8.37e-08	up
ENSRNOG00000050586	AABR07034362.2	6.01825	8.81e-10	8.57e-08	up
ENSRNOG00000008283	B4galt5	1.85437	1.02e-09	9.9e-08	up
ENSRNOG00000016571	Ngf	2.33536	1.07e-09	1.02e-07	up
ENSRNOG00000046005	Scd2	-1.14577	1.12e-09	1.07e-07	down
ENSRNOG00000004807	Arf2	1.99261	1.15e-09	1.09e-07	up
ENSRNOG00000006934	Acvr1b	1.23531	1.21e-09	1.14e-07	up
ENSRNOG00000036603	Ifit1bl	2.87001	1.29e-09	1.21e-07	up
ENSRNOG00000000906	Medag	1.81709	1.31e-09	1.22e-07	up
ENSRNOG00000056940	Cited2	1.44957	1.39e-09	1.28e-07	up
ENSRNOG00000022160	Rtp2	2.05522	1.42e-09	1.31e-07	up
ENSRNOG00000021183	Rcor2l1	-1.71955	1.52e-09	1.39e-07	down
ENSRNOG00000014504	Il1r1	1.95944	1.56e-09	1.41e-07	up
ENSRNOG00000005615	Gadd45a	1.856	1.75e-09	1.57e-07	up
ENSRNOG00000000529	Pim1	2.77084	1.75e-09	1.57e-07	up
ENSRNOG00000005387	Rbm3	1.68856	1.9e-09	1.69e-07	up
ENSRNOG00000015434	Midn	1.68319	1.91e-09	1.69e-07	up
ENSRNOG00000061147	Fam189a2	2.05569	2.06e-09	1.81e-07	up
ENSRNOG00000017209	Tubb3	2.87703	2.2e-09	1.93e-07	up
ENSRNOG00000001869	Rab44	4.14123	2.26e-09	1.96e-07	up
ENSRNOG00000003515	Ephx1	-1.13404	2.36e-09	2.04e-07	down
ENSRNOG00000045998	Sema6b	2.26235	2.46e-09	2.12e-07	up
ENSRNOG00000000924	Slc7a1	2.3069	2.63e-09	2.24e-07	up
ENSRNOG00000016541	Enc1	2.21397	2.63e-09	2.24e-07	up
ENSRNOG00000023546	Hspb1	2.40269	2.66e-09	2.24e-07	up
ENSRNOG00000005608	Tead4	2.01888	2.66e-09	2.24e-07	up
ENSRNOG00000016378	Map3k8	2.63272	3.08e-09	2.57e-07	up
ENSRNOG00000020465	Ripk3	3.15338	3.09e-09	2.57e-07	up
ENSRNOG00000012965	Themis2	2.14356	3.69e-09	3.05e-07	up
ENSRNOG00000001224	Itgb2	1.94228	3.78e-09	3.11e-07	up
ENSRNOG00000057092	Slfn4	2.76467	3.99e-09	3.26e-07	up
ENSRNOG00000014961	Pdpn	2.00552	4.05e-09	3.29e-07	up
ENSRNOG00000016678	Angptl2	-1.06617	4.3e-09	3.47e-07	down
ENSRNOG00000013179	Tinagl1	1.83878	4.35e-09	3.5e-07	up
ENSRNOG00000057443	Nos2	2.26993	4.45e-09	3.56e-07	up
ENSRNOG00000019180	Acsl4	1.76633	4.56e-09	3.63e-07	up
ENSRNOG00000017539	Mmp9	4.00397	4.67e-09	3.7e-07	up
ENSRNOG00000011153	Il17ra	2.40425	5.59e-09	4.4e-07	up
ENSRNOG00000015751	Cyp4f18	5.10222	6.02e-09	4.71e-07	up
ENSRNOG00000018338	Vwa1	1.52567	6.2e-09	4.83e-07	up
ENSRNOG00000025075	Relt	1.71665	6.78e-09	5.25e-07	up
ENSRNOG00000014350	Ccn1	3.93908	6.81e-09	5.25e-07	up
ENSRNOG00000001195	Trpv4	2.58019	7.03e-09	5.39e-07	up
ENSRNOG00000033256	LOC691141	2.71644	7.07e-09	5.39e-07	up
ENSRNOG00000015157	Smtnl2	-2.22239	7.48e-09	5.67e-07	down
ENSRNOG00000028872	Rai14	1.77406	7.51e-09	5.67e-07	up
ENSRNOG00000054217	Runx3	2.21787	8.51e-09	6.39e-07	up
ENSRNOG00000057696	Sbk1	-1.27931	8.71e-09	6.51e-07	down
ENSRNOG00000039204	Pram1	3.63567	8.98e-09	6.68e-07	up
ENSRNOG00000010224	Rab30	1.57454	9.36e-09	6.93e-07	up
ENSRNOG00000005731	Birc3	2.78658	9.88e-09	7.28e-07	up
ENSRNOG00000009972	Rara	1.09714	1.01e-08	7.36e-07	up
ENSRNOG00000008015	Fos	6.60623	1.01e-08	7.36e-07	up
ENSRNOG00000038722	Tlr1	3.25293	1.09e-08	7.93e-07	up
ENSRNOG00000032133	Rnase2	7.64148	1.16e-08	8.37e-07	up
ENSRNOG00000046214	Cyp27b1	7.45433	1.22e-08	8.76e-07	up
ENSRNOG00000023013	Marchf3	2.49058	1.31e-08	9.38e-07	up
ENSRNOG00000002217	Plac8	2.75343	1.44e-08	1.02e-06	up
ENSRNOG00000008713	Slc41a2	2.23872	1.44e-08	1.02e-06	up
ENSRNOG00000020608	Ppan	1.59335	1.46e-08	1.03e-06	up
ENSRNOG00000019270	P2ry6	2.37332	1.48e-08	1.04e-06	up
ENSRNOG00000023226	S100a10	1.53605	1.7e-08	1.19e-06	up
ENSRNOG00000050105	LOC103689942	5.6322	1.72e-08	1.19e-06	up
ENSRNOG00000001982	Cblb	1.42153	1.79e-08	1.24e-06	up
ENSRNOG00000019383	Tef	-1.44886	1.85e-08	1.27e-06	down
ENSRNOG00000059857	Rnd1	4.26044	2.02e-08	1.39e-06	up
ENSRNOG00000043098	Mt2A	5.7662	2.21e-08	1.51e-06	up
ENSRNOG00000057058	Cd300a	2.49407	2.4e-08	1.63e-06	up
ENSRNOG00000020679	Icam1	2.62683	2.5e-08	1.69e-06	up
ENSRNOG00000002657	Pla2g4a	1.78372	2.61e-08	1.76e-06	up
ENSRNOG00000015544	LOC100909441	2.32187	2.7e-08	1.81e-06	up
ENSRNOG00000020277	Cntnap1	-1.50042	2.77e-08	1.85e-06	down
ENSRNOG00000025695	Tns3	1.08499	2.95e-08	1.96e-06	up
ENSRNOG00000015036	Ccn2	2.16902	2.96e-08	1.96e-06	up
ENSRNOG00000025476	Tmem252	2.34366	3.05e-08	2.01e-06	up
ENSRNOG00000014124	Nod2	3.26849	3.22e-08	2.11e-06	up
ENSRNOG00000059013	AABR07060519.1	-1.55447	3.29e-08	2.15e-06	down
ENSRNOG00000031312	Tnfrsf1a	1.46537	3.87e-08	2.51e-06	up
ENSRNOG00000012074	Ifngr1	1.03286	4.15e-08	2.68e-06	up
ENSRNOG00000017354	Zyx	1.33802	4.26e-08	2.74e-06	up
ENSRNOG00000011039	Gch1	1.91629	4.3e-08	2.76e-06	up
ENSRNOG00000016535	Ccl22	4.2038	4.5e-08	2.88e-06	up
ENSRNOG00000002525	Ptgs2	5.36881	4.9e-08	3.11e-06	up
ENSRNOG00000024952	Atp8b1	1.81155	5.25e-08	3.33e-06	up
ENSRNOG00000016217	Gtpbp4	1.40114	5.89e-08	3.72e-06	up
ENSRNOG00000022640	AABR07003235.1	2.4632	6.22e-08	3.9e-06	up
ENSRNOG00000055564	RGD1564664	3.79112	6.32e-08	3.95e-06	up
ENSRNOG00000013395	Pglyrp1	4.31394	6.48e-08	4.04e-06	up
ENSRNOG00000016575	Tnfrsf1b	1.7711	6.54e-08	4.05e-06	up
ENSRNOG00000050404	Pmepa1	1.21131	6.64e-08	4.1e-06	up
ENSRNOG00000007946	Bcl2l1	1.25797	6.78e-08	4.17e-06	up
ENSRNOG00000016632	Dsg3	8.0787	7.39e-08	4.53e-06	up
ENSRNOG00000020110	B4gat1	-1.98548	7.68e-08	4.68e-06	down
ENSRNOG00000028016	AABR07021402.1	2.71903	7.9e-08	4.8e-06	up
ENSRNOG00000016413	Pstpip1	1.73202	8.05e-08	4.86e-06	up
ENSRNOG00000057852	Cacng6	-1.99305	8.08e-08	4.86e-06	down
ENSRNOG00000008376	LOC100909595	1.93341	8.11e-08	4.86e-06	up
ENSRNOG00000005492	Hpcal1	1.16159	8.13e-08	4.86e-06	up
ENSRNOG00000017212	Spsb1	1.79699	8.61e-08	5.12e-06	up
ENSRNOG00000047709	AABR07059190.1	2.71836	8.66e-08	5.14e-06	up
ENSRNOG00000020479	Pik3c2a	1.36213	8.74e-08	5.16e-06	up
ENSRNOG00000022839	Ifit3	2.75816	9.05e-08	5.32e-06	up
ENSRNOG00000022066	Fam117b	1.57094	9.11e-08	5.34e-06	up
ENSRNOG00000057347	Cebpb	2.09714	9.27e-08	5.41e-06	up
ENSRNOG00000015906	Tgif1	2.28378	9.87e-08	5.74e-06	up
ENSRNOG00000011478	Ackr4	-1.63775	1e-07	5.79e-06	down
ENSRNOG00000000937	Slc46a3	-1.80948	1.04e-07	6.02e-06	down
ENSRNOG00000017469	Anxa1	1.45455	1.15e-07	6.61e-06	up
ENSRNOG00000007229	Nr0b2	-1.96245	1.21e-07	6.95e-06	down
ENSRNOG00000013135	Ptpn12	1.54697	1.23e-07	6.98e-06	up
ENSRNOG00000031167	AABR07054319.1	2.61071	1.23e-07	6.98e-06	up
ENSRNOG00000004624	Rnd3	1.84192	1.24e-07	7e-06	up
ENSRNOG00000019390	Klhl40	4.05359	1.25e-07	7.05e-06	up
ENSRNOG00000018054	F2rl2	3.0054	1.26e-07	7.1e-06	up
ENSRNOG00000018413	Per3	-1.29964	1.29e-07	7.21e-06	down
ENSRNOG00000012874	Rgma	-1.4315	1.32e-07	7.38e-06	down
ENSRNOG00000009088	Txnrd1	1.4177	1.33e-07	7.39e-06	up
ENSRNOG00000019229	Fbl	1.55453	1.39e-07	7.68e-06	up
ENSRNOG00000052205	Fgf23	10.5861	1.43e-07	7.86e-06	up
ENSRNOG00000015382	Arid5a	2.16222	1.47e-07	8.08e-06	up
ENSRNOG00000019278	Fsd2	-1.38437	1.49e-07	8.15e-06	down
ENSRNOG00000013973	Lcn2	2.19886	1.52e-07	8.31e-06	up
ENSRNOG00000020238	Plekhh3	-1.39024	1.54e-07	8.36e-06	down
ENSRNOG00000009787	Efcc1	-1.3978	1.69e-07	9.15e-06	down
ENSRNOG00000011631	Fst	2.39369	1.7e-07	9.18e-06	up
ENSRNOG00000005555	Lrrc10	-1.26341	1.74e-07	9.37e-06	down
ENSRNOG00000023799	Pak1ip1	1.38618	1.87e-07	1e-05	up
ENSRNOG00000030021	Ccl6	1.34073	1.87e-07	1e-05	up
ENSRNOG00000054954	Lilrb2	3.26506	1.88e-07	1e-05	up
ENSRNOG00000001189	Sik1	2.33117	1.9e-07	1.01e-05	up
ENSRNOG00000054344	Ier2	1.82973	1.91e-07	1.01e-05	up
ENSRNOG00000019549	Akap12	3.4181	1.96e-07	1.03e-05	up
ENSRNOG00000043366	AABR07063829.1	2.11777	2.04e-07	1.07e-05	up
ENSRNOG00000014963	Adgrg1	1.37754	2.15e-07	1.12e-05	up
ENSRNOG00000005971	Gpr176	1.98539	2.16e-07	1.13e-05	up
ENSRNOG00000029682	Clic1	1.4198	2.18e-07	1.13e-05	up
ENSRNOG00000061403	AABR07039446.2	1.77469	2.29e-07	1.18e-05	up
ENSRNOG00000012622	Mmp15	-1.26809	2.46e-07	1.27e-05	down
ENSRNOG00000026951	Susd5	1.81381	2.49e-07	1.28e-05	up
ENSRNOG00000055581	Tarm1	5.43547	2.51e-07	1.28e-05	up
ENSRNOG00000018603	Carns1	-1.54582	2.6e-07	1.32e-05	down
ENSRNOG00000058515	AABR07054460.4	2.06932	2.67e-07	1.36e-05	up
ENSRNOG00000060745	Nlrp12	4.4095	2.77e-07	1.4e-05	up
ENSRNOG00000031579	LOC100363469	9.66604	2.81e-07	1.42e-05	up
ENSRNOG00000048726	Clec2d	-5.92391	2.83e-07	1.42e-05	down
ENSRNOG00000046834	C3	2.50828	2.98e-07	1.49e-05	up
ENSRNOG00000000827	Ier3	1.98783	2.99e-07	1.49e-05	up
ENSRNOG00000024363	Sertad1	1.2607	3.07e-07	1.53e-05	up
ENSRNOG00000020938	Ppp1r15a	1.85097	3.13e-07	1.55e-05	up
ENSRNOG00000002824	Rlim	4.07052	3.14e-07	1.55e-05	up
ENSRNOG00000028036	Adamts7	-1.04476	3.2e-07	1.58e-05	down
ENSRNOG00000001527	Cd80	2.60604	3.37e-07	1.65e-05	up
ENSRNOG00000054959	Mmp11	-2.00988	3.41e-07	1.67e-05	down
ENSRNOG00000023428	Pik3r5	1.90282	3.46e-07	1.69e-05	up
ENSRNOG00000008210	Ky	-2.04351	3.51e-07	1.71e-05	down
ENSRNOG00000018487	Slc3a2	1.15563	3.62e-07	1.75e-05	up
ENSRNOG00000011824	Trh	2.64421	3.7e-07	1.79e-05	up
ENSRNOG00000043099	Ddx21	1.52	3.78e-07	1.82e-05	up
ENSRNOG00000016728	Tiam2	2.15953	3.95e-07	1.9e-05	up
ENSRNOG00000032639	Foxo6	-2.36419	3.97e-07	1.9e-05	down
ENSRNOG00000037432	Exo5	1.85493	4.1e-07	1.96e-05	up
ENSRNOG00000005214	Plek	2.20665	4.19e-07	1.99e-05	up
ENSRNOG00000021255	Smox	1.5187	4.26e-07	2.02e-05	up
ENSRNOG00000042250	Cgm4	7.30002	4.29e-07	2.03e-05	up
ENSRNOG00000006532	H3f3a	1.53798	4.32e-07	2.03e-05	up
ENSRNOG00000006681	Rdh10	2.14011	4.49e-07	2.11e-05	up
ENSRNOG00000014900	Crem	2.13281	4.65e-07	2.18e-05	up
ENSRNOG00000026607	Tnfsf18	3.60553	4.7e-07	2.19e-05	up
ENSRNOG00000057009	LOC103693189	2.42463	4.72e-07	2.2e-05	up
ENSRNOG00000008676	Emp1	1.66861	4.9e-07	2.27e-05	up
ENSRNOG00000011238	Tiparp	1.962	5.06e-07	2.33e-05	up
ENSRNOG00000017704	Sema3f	1.76717	5.07e-07	2.33e-05	up
ENSRNOG00000047594	LOC108348069	1.6577	5.21e-07	2.39e-05	up
ENSRNOG00000048831	Sowahc	2.36228	5.32e-07	2.43e-05	up
ENSRNOG00000018567	Slc20a1	1.55303	5.35e-07	2.44e-05	up
ENSRNOG00000017500	Mtss2	-1.04196	5.51e-07	2.51e-05	down
ENSRNOG00000026316	Wdr43	1.5091	5.61e-07	2.54e-05	up
ENSRNOG00000050509	Ebi3	3.4165	5.62e-07	2.54e-05	up
ENSRNOG00000027811	Lilrb4	2.96093	5.64e-07	2.54e-05	up
ENSRNOG00000015310	Lrrc32	1.62583	5.82e-07	2.62e-05	up
ENSRNOG00000042838	Junb	3.49971	6.07e-07	2.72e-05	up
ENSRNOG00000004972	Upp1	1.48856	6.44e-07	2.88e-05	up
ENSRNOG00000016756	Ptgir	2.27073	6.65e-07	2.96e-05	up
ENSRNOG00000022565	Lrrc25	1.51723	6.75e-07	3e-05	up
ENSRNOG00000019568	Jund	1.60585	7.02e-07	3.11e-05	up
ENSRNOG00000012208	Itgb7	2.27286	7.09e-07	3.13e-05	up
ENSRNOG00000012817	Lrrc17	-1.84035	7.62e-07	3.35e-05	down
ENSRNOG00000005424	Odc1	1.20693	7.85e-07	3.44e-05	up
ENSRNOG00000021084	AABR07006310.1	1.95659	7.89e-07	3.44e-05	up
ENSRNOG00000055293	Ptprb	1.27068	8.07e-07	3.51e-05	up
ENSRNOG00000018561	Pprc1	1.4327	8.35e-07	3.61e-05	up
ENSRNOG00000015618	Wnt5a	-1.50855	8.45e-07	3.64e-05	down
ENSRNOG00000008141	Nppb	1.80618	8.93e-07	3.84e-05	up
ENSRNOG00000023778	Gcnt2	1.80194	9.26e-07	3.96e-05	up
ENSRNOG00000035476	Mir212	5.6918	9.26e-07	3.96e-05	up
ENSRNOG00000031443	Havcr2	3.56364	9.51e-07	4.06e-05	up
ENSRNOG00000020399	Ltb4r	3.49516	9.7e-07	4.12e-05	up
ENSRNOG00000011815	Sgk1	1.84186	9.76e-07	4.14e-05	up
ENSRNOG00000047854	RT1-DMa	1.20575	9.97e-07	4.22e-05	up
ENSRNOG00000001425	Sh2b2	1.76001	1.03e-06	4.32e-05	up
ENSRNOG00000006320	Ptges	4.1218	1.08e-06	4.56e-05	up
ENSRNOG00000026235	Hk3	2.94637	1.09e-06	4.56e-05	up
ENSRNOG00000056562	Olfml1	-1.0717	1.12e-06	4.68e-05	down
ENSRNOG00000026248	Nmt2	1.48861	1.13e-06	4.73e-05	up
ENSRNOG00000015591	Cndp2	1.02039	1.14e-06	4.74e-05	up
ENSRNOG00000010574	Ptpn1	1.16648	1.17e-06	4.83e-05	up
ENSRNOG00000011586	LOC100909712	2.19106	1.18e-06	4.89e-05	up
ENSRNOG00000019447	Ecel1	4.51023	1.21e-06	4.98e-05	up
ENSRNOG00000028357	Lrrc14b	-1.55013	1.21e-06	4.98e-05	down
ENSRNOG00000013634	Myd88	1.86998	1.27e-06	5.22e-05	up
ENSRNOG00000018770	Pmaip1	2.9384	1.28e-06	5.22e-05	up
ENSRNOG00000009594	Snai1	1.28592	1.29e-06	5.27e-05	up
ENSRNOG00000005650	Pgf	3.9419	1.32e-06	5.36e-05	up
ENSRNOG00000013737	Bcar3	1.27645	1.38e-06	5.59e-05	up
ENSRNOG00000058186	Errfi1	3.44633	1.39e-06	5.63e-05	up
ENSRNOG00000038044	Tsc22d2	1.97162	1.41e-06	5.67e-05	up
ENSRNOG00000020349	Rab3il1	-1.37848	1.41e-06	5.69e-05	down
ENSRNOG00000018646	Hbegf	3.36326	1.44e-06	5.78e-05	up
ENSRNOG00000026653	Hcar2	6.07445	1.49e-06	5.96e-05	up
ENSRNOG00000016166	Pdlim1	1.14302	1.49e-06	5.96e-05	up
ENSRNOG00000036701	Actg1	1.4712	1.55e-06	6.14e-05	up
ENSRNOG00000020244	Perm1	-1.24101	1.59e-06	6.3e-05	down
ENSRNOG00000050251	MGC105649	2.42973	1.6e-06	6.31e-05	up
ENSRNOG00000003170	Nlrp3	1.89024	1.65e-06	6.48e-05	up
ENSRNOG00000009131	Zc3h12a	1.63763	1.65e-06	6.49e-05	up
ENSRNOG00000016023	Kank1	1.37321	1.66e-06	6.51e-05	up
ENSRNOG00000011424	Cldn23	6.91602	1.82e-06	7.09e-05	up
ENSRNOG00000060329	Emb	2.24058	1.86e-06	7.23e-05	up
ENSRNOG00000015599	Mall	1.48199	1.87e-06	7.28e-05	up
ENSRNOG00000025587	Plagl1	2.40677	1.9e-06	7.34e-05	up
ENSRNOG00000020991	Ms4a6a	1.76558	1.9e-06	7.34e-05	up
ENSRNOG00000023896	Dusp6	1.66427	1.95e-06	7.5e-05	up
ENSRNOG00000000123	Rnf19b	1.88558	1.97e-06	7.55e-05	up
ENSRNOG00000019822	Gadd45b	2.25913	1.97e-06	7.55e-05	up
ENSRNOG00000005513	Srsf5	1.31301	2.01e-06	7.69e-05	up
ENSRNOG00000012779	Msr1	1.9937	2.02e-06	7.71e-05	up
ENSRNOG00000016885	Klf6	1.68822	2.07e-06	7.89e-05	up
ENSRNOG00000011398	LOC103692719	1.52814	2.17e-06	8.22e-05	up
ENSRNOG00000001006	Nptx2	4.61526	2.18e-06	8.22e-05	up
ENSRNOG00000015631	Ippk	2.10859	2.18e-06	8.22e-05	up
ENSRNOG00000026644	Glipr1	2.18134	2.23e-06	8.37e-05	up
ENSRNOG00000018484	Plk3	2.26136	2.37e-06	8.85e-05	up
ENSRNOG00000021285	Celsr1	-1.27237	2.65e-06	9.85e-05	down
ENSRNOG00000006388	Pygl	1.96996	2.69e-06	9.97e-05	up
ENSRNOG00000006828	Baz1a	1.70212	2.74e-06	0.000101349	up
ENSRNOG00000033984	Ifnlr1	1.67444	2.78e-06	0.000102588	up
ENSRNOG00000015913	Tspan5	1.52693	2.82e-06	0.00010379	up
ENSRNOG00000023352	Fam78a	-1.30735	2.84e-06	0.00010379	down
ENSRNOG00000001555	Btg3	1.73657	2.84e-06	0.00010379	up
ENSRNOG00000010941	Tifa	2.3054	2.84e-06	0.00010379	up
ENSRNOG00000018895	Mchr1	6.38117	2.92e-06	0.000106622	up
ENSRNOG00000015551	Fuca2	-1.10426	2.96e-06	0.000107543	down
ENSRNOG00000015717	Ptpre	1.6582	3.06e-06	0.000111117	up
ENSRNOG00000030628	Eif4a1	1.02728	3.09e-06	0.000111867	up
ENSRNOG00000054218	Il18rap	2.25413	3.28e-06	0.00011807	up
ENSRNOG00000014838	Glipr2	1.76936	3.31e-06	0.000118807	up
ENSRNOG00000006738	Fbxo32	-1.51944	3.31e-06	0.000118807	down
ENSRNOG00000012864	Ern1	1.24199	3.37e-06	0.00012039	up
ENSRNOG00000011533	Irx3	-2.27487	3.39e-06	0.000121077	down
ENSRNOG00000005854	Angpt1	-1.90242	3.51e-06	0.000124811	down
ENSRNOG00000049918	Lrg1	1.69755	3.52e-06	0.000124811	up
ENSRNOG00000024479	Klhl34	2.56709	3.53e-06	0.000124811	up
ENSRNOG00000000034	Nuak2	1.6822	3.53e-06	0.000124811	up
ENSRNOG00000061868	Kbtbd12	-1.27229	3.54e-06	0.000124826	down
ENSRNOG00000014479	Cttnbp2nl	1.51713	3.55e-06	0.000124885	up
ENSRNOG00000036728	Cd300lb	2.83311	3.57e-06	0.000125142	up
ENSRNOG00000019422	Egr1	4.56956	3.58e-06	0.000125205	up
ENSRNOG00000007002	Lif	6.85196	3.59e-06	0.000125205	up
ENSRNOG00000017839	Ercc1	1.0197	3.59e-06	0.000125205	up
ENSRNOG00000014524	S1pr3	1.62251	3.63e-06	0.000126169	up
ENSRNOG00000006859	Insig1	1.41958	3.86e-06	0.000133085	up
ENSRNOG00000020845	Tyrobp	1.43675	3.86e-06	0.000133085	up
ENSRNOG00000060460	Clec1a	1.61419	4.03e-06	0.000138581	up
ENSRNOG00000002919	Gfap	3.09475	4.05e-06	0.000138841	up
ENSRNOG00000053452	LOC100361457	1.61076	4.08e-06	0.000139407	up
ENSRNOG00000013783	Efhd2	1.25183	4.11e-06	0.000140204	up
ENSRNOG00000019283	P2ry2	1.46335	4.3e-06	0.000146257	up
ENSRNOG00000006418	Samhd1	1.74354	4.31e-06	0.000146257	up
ENSRNOG00000009528	Sdcbp2	3.74626	4.36e-06	0.000147671	up
ENSRNOG00000005964	Nr4a3	5.01581	4.38e-06	0.000147968	up
ENSRNOG00000050624	Lysmd4	-1.35132	4.42e-06	0.000149056	down
ENSRNOG00000010204	Tmem9	-1.08498	4.6e-06	0.000154961	down
ENSRNOG00000007989	Chst1	1.44856	4.82e-06	0.000161934	up
ENSRNOG00000019184	Npr3	-1.22303	4.98e-06	0.000166959	down
ENSRNOG00000022507	Twf1	1.20693	5.01e-06	0.000167384	up
ENSRNOG00000047606	Bcl2a1	2.692	5.09e-06	0.000169685	up
ENSRNOG00000046667	Fosb	5.54648	5.32e-06	0.000176638	up
ENSRNOG00000011504	Akap2	4.12843	5.42e-06	0.000179679	up
ENSRNOG00000031421	Eif1a	1.7899	5.52e-06	0.000182539	up
ENSRNOG00000024885	Asb10	-1.32612	5.54e-06	0.000182774	down
ENSRNOG00000001770	Ehhadh	-1.30017	5.68e-06	0.000186894	down
ENSRNOG00000009522	Adra1a	-1.24544	5.84e-06	0.000191878	down
ENSRNOG00000027089	Ell2	1.73737	6.09e-06	0.000199557	up
ENSRNOG00000001470	Limk1	1.23643	6.13e-06	0.000200587	up
ENSRNOG00000009311	Fstl3	1.24929	6.17e-06	0.000201317	up
ENSRNOG00000013554	Treml2	3.43097	6.31e-06	0.000205047	up
ENSRNOG00000018704	Nolc1	1.18995	6.33e-06	0.000205152	up
ENSRNOG00000001647	Ets2	1.31432	6.35e-06	0.000205424	up
ENSRNOG00000026805	Csf2	6.66436	6.6e-06	0.000213099	up
ENSRNOG00000000281	Prodh1	-1.15479	6.62e-06	0.000213099	down
ENSRNOG00000028896	A2m	6.69113	6.7e-06	0.000215425	up
ENSRNOG00000054437	Rel	1.71488	6.9e-06	0.0002212	up
ENSRNOG00000008525	Csf3	6.6512	6.91e-06	0.0002212	up
ENSRNOG00000016486	Nop58	1.61253	6.98e-06	0.000223018	up
ENSRNOG00000017801	Atf4	1.5723	7.09e-06	0.0002259	up
ENSRNOG00000014456	Coq10b	1.89865	7.21e-06	0.000229226	up
ENSRNOG00000012881	Fgl2	4.4355	7.41e-06	0.000235181	up
ENSRNOG00000001711	Plaat1	-1.13324	7.58e-06	0.000239966	down
ENSRNOG00000007393	Ndrg1	1.79367	7.61e-06	0.000240304	up
ENSRNOG00000027061	Nxpe5l1	-1.71508	7.95e-06	0.000249648	down
ENSRNOG00000020391	Nip7	1.3371	8.18e-06	0.0002562	up
ENSRNOG00000001376	Mettl7a	-1.24113	8.2e-06	0.000256342	down
ENSRNOG00000003694	Prox1	-1.6395	8.38e-06	0.0002613	down
ENSRNOG00000012927	Rrp9	1.27589	8.39e-06	0.000261302	up
ENSRNOG00000008696	RGD1563365	1.65032	8.71e-06	0.000270495	up
ENSRNOG00000019838	Gmfg	1.40666	9.04e-06	0.000280349	up
ENSRNOG00000007896	Klhl38	-1.57131	9.13e-06	0.000282127	down
ENSRNOG00000002167	Dmp1	2.15784	9.14e-06	0.000282127	up
ENSRNOG00000004049	Baiap2	1.7067	9.18e-06	0.000282738	up
ENSRNOG00000057451	Itga5	1.36219	9.29e-06	0.000285634	up
ENSRNOG00000043193	Smim1	-1.79838	9.36e-06	0.00028703	down
ENSRNOG00000007918	Tbxas1	1.34034	9.37e-06	0.00028703	up
ENSRNOG00000010883	Pard6b	1.83596	9.47e-06	0.000289198	up
ENSRNOG00000021560	Cass4	1.90943	9.66e-06	0.000294385	up
ENSRNOG00000029212	Vcan	1.50124	9.67e-06	0.000294385	up
ENSRNOG00000008885	Chst11	1.73394	9.7e-06	0.000294659	up
ENSRNOG00000051056	AABR07063279.1	1.5584	9.82e-06	0.00029775	up
ENSRNOG00000013934	Dennd2b	-1.0051	9.95e-06	0.00030092	down
ENSRNOG00000021817	Irak2	1.87206	9.99e-06	0.000301559	up
ENSRNOG00000021670	Frem2	-1.67669	1.02e-05	0.000307816	down
ENSRNOG00000060518	AABR07015057.1	1.16098	1.03e-05	0.000307816	up
ENSRNOG00000019351	Chid1	5.4683	1.04e-05	0.000312485	up
ENSRNOG00000018971	Mob3a	1.1311	1.07e-05	0.000318443	up
ENSRNOG00000004111	Soat1	1.34615	1.13e-05	0.000337291	up
ENSRNOG00000009222	Epha2	1.35284	1.15e-05	0.000342357	up
ENSRNOG00000019824	Ell	1.10428	1.18e-05	0.000349353	up
ENSRNOG00000004351	Slc25a29	-1.03587	1.19e-05	0.000353208	down
ENSRNOG00000056756	Actn1	1.43497	1.21e-05	0.000357421	up
ENSRNOG00000019465	Gnai3	1.43062	1.25e-05	0.000367029	up
ENSRNOG00000026286	Nhlrc1	-1.33333	1.26e-05	0.000369122	down
ENSRNOG00000045665	Amigo1	-1.3202	1.26e-05	0.000369122	down
ENSRNOG00000015416	Nabp1	1.52095	1.28e-05	0.000375148	up
ENSRNOG00000062170	AABR07058158.1	2.18684	1.31e-05	0.000382047	up
ENSRNOG00000016299	Klf4	1.37966	1.33e-05	0.000387124	up
ENSRNOG00000050854	LOC108348101	-3.36337	1.33e-05	0.000387775	down
ENSRNOG00000017369	Mustn1	1.72519	1.35e-05	0.000389549	up
ENSRNOG00000008942	Pcare	1.21723	1.36e-05	0.00039088	up
ENSRNOG00000018969	Gpatch4	1.7159	1.36e-05	0.00039088	up
ENSRNOG00000026128	Cpne8	1.73257	1.38e-05	0.000396964	up
ENSRNOG00000001304	Bcr	1.44761	1.39e-05	0.000398017	up
ENSRNOG00000050780	Fpgs	1.15847	1.41e-05	0.000403523	up
ENSRNOG00000022298	Cxcl11	1.87889	1.42e-05	0.000405052	up
ENSRNOG00000036837	Nfe2	1.76697	1.43e-05	0.000406164	up
ENSRNOG00000013074	Wt1	1.21985	1.48e-05	0.000420296	up
ENSRNOG00000048043	F2r	1.20147	1.49e-05	0.000421397	up
ENSRNOG00000015496	Tpm4	1.11453	1.51e-05	0.000427109	up
ENSRNOG00000046607	Cited4	-1.36777	1.56e-05	0.000439513	down
ENSRNOG00000024082	Gldn	1.96407	1.61e-05	0.000453723	up
ENSRNOG00000008622	Creb5	1.80489	1.62e-05	0.000455761	up
ENSRNOG00000012886	Maff	2.93576	1.63e-05	0.000457974	up
ENSRNOG00000059968	Jak2	1.52491	1.66e-05	0.000465109	up
ENSRNOG00000007152	Bhlhe40	1.37376	1.67e-05	0.000465732	up
ENSRNOG00000020655	Ucn2	6.41619	1.69e-05	0.000471308	up
ENSRNOG00000005369	Kcnj3	-1.44148	1.77e-05	0.000490074	down
ENSRNOG00000023258	Nfkb1	1.0166	1.79e-05	0.000493141	up
ENSRNOG00000000635	Arid5b	1.39094	1.83e-05	0.000503089	up
ENSRNOG00000004882	Capn6	-2.85981	1.85e-05	0.000508808	down
ENSRNOG00000010489	Samd4a	1.08464	1.89e-05	0.000519205	up
ENSRNOG00000033217	Esam	1.1816	1.92e-05	0.000526308	up
ENSRNOG00000027024	Rgs16	3.56823	1.94e-05	0.000530614	up
ENSRNOG00000009912	Fgr	1.82549	1.96e-05	0.000534492	up
ENSRNOG00000054031	LOC102549726	1.67153	1.96e-05	0.000534492	up
ENSRNOG00000058643	Zfp281	1.51729	1.97e-05	0.000534917	up
ENSRNOG00000048771	RGD1559482	1.33239	2e-05	0.000541106	up
ENSRNOG00000050453	AABR07002848.1	1.76828	2.1e-05	0.00056785	up
ENSRNOG00000020525	Col5a3	1.29526	2.11e-05	0.000570621	up
ENSRNOG00000021062	Fxyd5	1.06442	2.16e-05	0.000581064	up
ENSRNOG00000017181	Malt1	1.55943	2.17e-05	0.000584185	up
ENSRNOG00000056658	Xylt1	1.15447	2.21e-05	0.000593856	up
ENSRNOG00000020656	Pfkfb4	1.76749	2.23e-05	0.000597899	up
ENSRNOG00000021179	Naa40	-1.13769	2.25e-05	0.000602909	down
ENSRNOG00000005333	Azin1	1.24021	2.27e-05	0.000606261	up
ENSRNOG00000003979	Zranb3	-1.10771	2.29e-05	0.000610366	down
ENSRNOG00000017441	Tpm3	1.1861	2.32e-05	0.000614538	up
ENSRNOG00000018483	Smad1	1.22493	2.32e-05	0.000614538	up
ENSRNOG00000059467	AABR07033564.2	1.44855	2.33e-05	0.000614538	up
ENSRNOG00000039891	Adgrg5	3.34178	2.35e-05	0.000619124	up
ENSRNOG00000019132	Fv1	1.14671	2.4e-05	0.000631839	up
ENSRNOG00000005905	Pde4b	1.80715	2.41e-05	0.000632661	up
ENSRNOG00000001030	Tsc22d1	1.25299	2.48e-05	0.000648082	up
ENSRNOG00000019018	Plat	1.47657	2.53e-05	0.000658087	up
ENSRNOG00000014258	Rab32	1.49824	2.54e-05	0.000660412	up
ENSRNOG00000015078	Ifitm3	1.04028	2.58e-05	0.000670146	up
ENSRNOG00000002192	Rell1	2.07752	2.66e-05	0.000687122	up
ENSRNOG00000017869	Irf8	1.43515	2.67e-05	0.00068787	up
ENSRNOG00000011205	Ccl3	2.75098	2.68e-05	0.000690698	up
ENSRNOG00000012210	Sptlc2	1.11076	2.71e-05	0.000696277	up
ENSRNOG00000003745	Atf3	4.7462	2.77e-05	0.000710233	up
ENSRNOG00000010897	Nek6	1.28373	2.77e-05	0.000710233	up
ENSRNOG00000001623	Zbtb21	1.25925	2.79e-05	0.000714313	up
ENSRNOG00000030930	Samsn1	2.52116	2.94e-05	0.000750681	up
ENSRNOG00000023383	Ddx3x	1.07462	2.96e-05	0.000754905	up
ENSRNOG00000014751	Ret	-1.22174	3e-05	0.000762279	down
ENSRNOG00000014320	Inhba	2.86824	3.03e-05	0.000769768	up
ENSRNOG00000020519	Olfm2	2.08757	3.07e-05	0.00077793	up
ENSRNOG00000025502	Arhgef37	-1.10411	3.11e-05	0.000785403	down
ENSRNOG00000000907	Alox5ap	1.25371	3.15e-05	0.000795047	up
ENSRNOG00000005094	C1qtnf7	-1.04682	3.17e-05	0.000799188	down
ENSRNOG00000004282	Arl4a	1.56228	3.26e-05	0.000820321	up
ENSRNOG00000001141	Srrm4	-1.85294	3.29e-05	0.000825094	down
ENSRNOG00000050968	Ptger2	3.14706	3.32e-05	0.000832485	up
ENSRNOG00000045764	Cxxc4	-1.88224	3.4e-05	0.000849407	down
ENSRNOG00000020651	Cars	1.05954	3.44e-05	0.000858818	up
ENSRNOG00000014660	Usp53	1.1945	3.45e-05	0.000858818	up
ENSRNOG00000010989	Ipo5	1.10869	3.47e-05	0.000864509	up
ENSRNOG00000049560	Glul	1.00924	3.52e-05	0.000875161	up
ENSRNOG00000004697	Baalc	-1.31691	3.6e-05	0.000892511	down
ENSRNOG00000057855	F5	2.46973	3.63e-05	0.000897794	up
ENSRNOG00000011334	Tmem63c	2.1341	3.65e-05	0.000902869	up
ENSRNOG00000019728	Itgam	1.46767	3.71e-05	0.000915323	up
ENSRNOG00000008187	Ubash3b	1.76143	3.82e-05	0.000939952	up
ENSRNOG00000057456	LOC102546683	1.809	3.83e-05	0.000943196	up
ENSRNOG00000014835	Il1rl1	2.21824	3.86e-05	0.000947072	up
ENSRNOG00000012929	Wsb1	1.61328	3.89e-05	0.000953019	up
ENSRNOG00000024543	Mfsd4b	-1.84757	4.09e-05	0.0010018	down
ENSRNOG00000001582	Bach1	1.34805	4.13e-05	0.00100441	up
ENSRNOG00000024578	Ttyh2	1.58903	4.16e-05	0.00101031	up
ENSRNOG00000013862	Dusp2	2.3478	4.2e-05	0.00101863	up
ENSRNOG00000014797	Tmbim1	1.35456	4.22e-05	0.00102119	up
ENSRNOG00000008362	Zfp775	-1.13942	4.26e-05	0.00102829	down
ENSRNOG00000010971	Snx18	1.36831	4.28e-05	0.00103117	up
ENSRNOG00000026217	Armc2	-1.1876	4.49e-05	0.00107564	down
ENSRNOG00000060168	Prkx	1.0203	4.49e-05	0.00107564	up
ENSRNOG00000052188	AABR07007026.1	-1.09206	4.5e-05	0.00107564	down
ENSRNOG00000029242	Plekho2	1.30066	4.53e-05	0.00108157	up
ENSRNOG00000016362	Gpr4	1.62387	4.59e-05	0.00109364	up
ENSRNOG00000026053	Grem1	4.14292	4.71e-05	0.0011219	up
ENSRNOG00000003722	Dusp27	1.3228	4.78e-05	0.00113295	up
ENSRNOG00000003496	Tbc1d9	1.25155	4.78e-05	0.00113295	up
ENSRNOG00000049034	Ptrh1	1.29172	4.78e-05	0.00113295	up
ENSRNOG00000020828	Pde4a	-1.23774	4.89e-05	0.00115486	down
ENSRNOG00000033791	Apc2	-1.10304	4.9e-05	0.00115598	down
ENSRNOG00000006689	Chd7	1.11911	4.96e-05	0.00116843	up
ENSRNOG00000004812	Sema6d	1.62058	5.02e-05	0.00117925	up
ENSRNOG00000032728	LOC689230	6.44282	5.02e-05	0.00117925	up
ENSRNOG00000000170	Slc30a4	1.12624	5.07e-05	0.00118768	up
ENSRNOG00000058388	Zfp36	2.72101	5.08e-05	0.00118966	up
ENSRNOG00000001728	Fam43a	1.31801	5.13e-05	0.00119505	up
ENSRNOG00000007546	Asns	2.01509	5.17e-05	0.00120241	up
ENSRNOG00000024346	Plet1	4.38764	5.19e-05	0.00120437	up
ENSRNOG00000000920	Phkg1	-1.39614	5.25e-05	0.00121789	down
ENSRNOG00000057501	Fam81a	-2.0097	5.31e-05	0.00122889	down
ENSRNOG00000011668	Nfil3	1.83548	5.33e-05	0.00122908	up
ENSRNOG00000018500	AABR07028615.1	1.24292	5.41e-05	0.00124264	up
ENSRNOG00000062228	LOC100359515	2.53376	5.58e-05	0.00127964	up
ENSRNOG00000001843	Bcl6	1.1637	5.65e-05	0.0012929	up
ENSRNOG00000052256	Dact3	-1.14823	5.71e-05	0.00130558	down
ENSRNOG00000004217	Stk10	1.26748	5.74e-05	0.00130929	up
ENSRNOG00000012123	Fdx1	1.3035	5.78e-05	0.0013158	up
ENSRNOG00000007545	Angptl4	4.56709	5.79e-05	0.00131606	up
ENSRNOG00000006302	Gclc	1.27999	6.07e-05	0.00137627	up
ENSRNOG00000021270	Trmt6	1.17139	6.14e-05	0.00139085	up
ENSRNOG00000015160	Gem	1.8118	6.25e-05	0.00140925	up
ENSRNOG00000021250	Rnf24	1.01482	6.25e-05	0.00140925	up
ENSRNOG00000019528	Plekhg6	1.7692	6.34e-05	0.00142614	up
ENSRNOG00000018911	Pfkfb3	1.60283	6.38e-05	0.00143378	up
ENSRNOG00000007369	Shisa4	-1.091	6.45e-05	0.00144216	down
ENSRNOG00000020136	Tgm1	2.24459	6.5e-05	0.00145017	up
ENSRNOG00000012630	Rhoc	1.06839	6.6e-05	0.00146941	up
ENSRNOG00000016011	Plekhg1	1.14916	6.69e-05	0.00148653	up
ENSRNOG00000007726	Mcam	1.04537	6.69e-05	0.00148653	up
ENSRNOG00000021029	Hamp	2.41357	6.76e-05	0.00149799	up
ENSRNOG00000058645	Tnc	1.5024	6.77e-05	0.00149799	up
ENSRNOG00000045811	Cldn5	1.29485	6.8e-05	0.00150132	up
ENSRNOG00000009117	Otub2	-1.18313	6.8e-05	0.00150132	down
ENSRNOG00000019751	Cyb5r2	-1.50573	6.95e-05	0.00152463	down
ENSRNOG00000012698	Chsy1	1.35207	7.06e-05	0.00154724	up
ENSRNOG00000005413	Creb3l1	1.07844	7.14e-05	0.00156203	up
ENSRNOG00000029778	Maob	-1.40989	7.18e-05	0.00156724	down
ENSRNOG00000004540	Clec3b	-1.0708	7.19e-05	0.00156724	down
ENSRNOG00000011750	Fam180a	-3.54463	7.26e-05	0.00157849	down
ENSRNOG00000057153	Pla1a	1.0683	7.34e-05	0.00159383	up
ENSRNOG00000048053	AC128859.3	2.8563	7.41e-05	0.00160689	up
ENSRNOG00000016099	Id4	1.63401	7.54e-05	0.00163322	up
ENSRNOG00000019141	Ch25h	4.07473	7.95e-05	0.00171373	up
ENSRNOG00000010997	Ednrb	1.52765	8.03e-05	0.00172859	up
ENSRNOG00000003453	Lypd1	1.15551	8.04e-05	0.00172859	up
ENSRNOG00000027002	NEWGENE_1310139	1.16745	8.13e-05	0.00174618	up
ENSRNOG00000025324	Spire1	1.30102	8.36e-05	0.00179053	up
ENSRNOG00000010833	Mthfd2	1.52411	8.48e-05	0.00181112	up
ENSRNOG00000047513	AABR07047789.1	1.19765	8.5e-05	0.00181112	up
ENSRNOG00000020505	Map4k1	1.20947	8.52e-05	0.001814	up
ENSRNOG00000023587	Dhtkd1	-1.07676	8.54e-05	0.00181584	down
ENSRNOG00000005857	Lrrc3b	-1.75521	8.63e-05	0.0018297	down
ENSRNOG00000007607	Nr4a1	3.76383	8.68e-05	0.00183206	up
ENSRNOG00000013231	Ptafr	1.17258	8.68e-05	0.00183206	up
ENSRNOG00000002302	Corin	-1.35061	8.69e-05	0.00183206	down
ENSRNOG00000013748	Trem3	3.99162	8.77e-05	0.00184312	up
ENSRNOG00000015594	Rftn2	-1.26747	8.9e-05	0.00186621	down
ENSRNOG00000028504	Socs5	1.56226	8.9e-05	0.00186621	up
ENSRNOG00000009005	Slco2a1	1.91319	9.1e-05	0.00190225	up
ENSRNOG00000017528	Gpr157	-1.26826	9.33e-05	0.00193591	down
ENSRNOG00000005342	Rassf5	1.61976	9.34e-05	0.00193591	up
ENSRNOG00000011901	Rrad	1.20473	9.41e-05	0.00194722	up
ENSRNOG00000001724	Atp13a3	1.07037	9.6e-05	0.00198429	up
ENSRNOG00000020733	Camp	5.75867	9.7e-05	0.00200192	up
ENSRNOG00000009718	Pex12	-1.2155	9.81e-05	0.00202177	down
ENSRNOG00000018812	Rpp25	-1.27288	9.84e-05	0.00202435	down
ENSRNOG00000005352	Elf4	1.00522	0.000103693	0.00212821	up
ENSRNOG00000045649	Arrdc3	1.7505	0.000104923	0.00214752	up
ENSRNOG00000013520	Mat2a	1.15919	0.000105544	0.00215727	up
ENSRNOG00000013683	S1pr1	1.23059	0.000106847	0.00217608	up
ENSRNOG00000017720	Mxd1	1.55273	0.000106921	0.00217608	up
ENSRNOG00000005209	Spred1	1.27335	0.000107911	0.0021889	up
ENSRNOG00000000073	Tmed5	1.73357	0.000107974	0.0021889	up
ENSRNOG00000050697	Ctsz	1.01006	0.000108794	0.00220252	up
ENSRNOG00000004437	Map2k6	-1.25252	0.000108996	0.00220361	down
ENSRNOG00000004791	Arf6	1.02505	0.000110588	0.00223277	up
ENSRNOG00000037113	Slfn2	1.49915	0.000111082	0.0022397	up
ENSRNOG00000008847	Gja3	-1.39098	0.000111639	0.00224788	down
ENSRNOG00000016696	Angpt2	1.66418	0.000113384	0.00227994	up
ENSRNOG00000017787	Ripk1	1.24425	0.00011578	0.00232497	up
ENSRNOG00000033609	Irx1	-2.97241	0.00011777	0.00236176	down
ENSRNOG00000016491	Fam110d	1.37188	0.000118528	0.00237055	up
ENSRNOG00000037707	Armcx6	-1.25881	0.0001201	0.00239877	down
ENSRNOG00000007281	Flnc	2.82146	0.000120704	0.00240439	up
ENSRNOG00000003809	Sat1	2.79007	0.00012396	0.00246594	up
ENSRNOG00000014011	Dll4	1.06515	0.000125437	0.00249035	up
ENSRNOG00000051507	Azin2	2.02922	0.000125521	0.00249035	up
ENSRNOG00000016122	Hmgcr	1.21631	0.000127456	0.00252535	up
ENSRNOG00000058087	Lilrc2	4.12457	0.000127658	0.00252599	up
ENSRNOG00000017392	Fgf2	3.37754	0.000128906	0.0025473	up
ENSRNOG00000003464	Hid1	-1.21491	0.000129759	0.00255819	down
ENSRNOG00000047300	Bdkrb2	1.66437	0.000130254	0.00256373	up
ENSRNOG00000002303	Kcnj12	-1.13237	0.000130462	0.00256443	down
ENSRNOG00000014683	Il1rl2	2.73877	0.000131476	0.00258096	up
ENSRNOG00000023509	Irs2	1.71577	0.00013272	0.00259851	up
ENSRNOG00000010695	Pdgfc	-1.59422	0.000136341	0.00266403	down
ENSRNOG00000006118	Klf10	1.16518	0.000136424	0.00266403	up
ENSRNOG00000015335	Rpl13	1.13157	0.000137577	0.00268303	up
ENSRNOG00000014357	Gja4	1.01058	0.000138038	0.00268849	up
ENSRNOG00000010047	Ddit4l2	-1.48455	0.00013855	0.00269142	down
ENSRNOG00000046468	Ptgfr	-1.54726	0.000142905	0.00276878	down
ENSRNOG00000006824	Hdac11	-1.01434	0.000145138	0.00280839	down
ENSRNOG00000021128	Kcnj11	-1.15614	0.000146138	0.00282041	down
ENSRNOG00000029543	Cish	1.10349	0.000147643	0.00284209	up
ENSRNOG00000026702	Jaml	1.89227	0.000151598	0.00290621	up
ENSRNOG00000023688	Drd1	6.27828	0.000151756	0.00290621	up
ENSRNOG00000002754	Areg	3.85857	0.000153454	0.00293118	up
ENSRNOG00000017093	Pxdc1	1.01736	0.000153971	0.00293729	up
ENSRNOG00000013011	Dnajb4	1.07744	0.000154938	0.00295034	up
ENSRNOG00000001094	Zfp316	-1.64219	0.000155329	0.00295034	down
ENSRNOG00000061530	Fgf16	-1.146	0.00015558	0.00295034	down
ENSRNOG00000009609	LOC299312	1.18053	0.000155646	0.00295034	up
ENSRNOG00000011704	Fbxo34	1.02896	0.000157805	0.00298592	up
ENSRNOG00000014548	Nedd9	1.1348	0.000157924	0.00298592	up
ENSRNOG00000018052	Cnksr3	1.37851	0.00016671	0.00314403	up
ENSRNOG00000060687	Slc24a3	-1.34643	0.000168681	0.00317354	down
ENSRNOG00000005641	Fbxl4	-1.00123	0.000168701	0.00317354	down
ENSRNOG00000001187	Oasl	1.93024	0.000170225	0.00319053	up
ENSRNOG00000007128	Nop56	1.01925	0.00017175	0.00321464	up
ENSRNOG00000009857	Ftsj3	1.0007	0.000173432	0.00323797	up
ENSRNOG00000049642	Smim5	-1.73061	0.000174163	0.00324756	down
ENSRNOG00000024846	Ier5l	1.12578	0.000175479	0.00326747	up
ENSRNOG00000061536	SNORA73	1.40556	0.00017567	0.00326747	up
ENSRNOG00000028319	Cryz	-1.02183	0.000176657	0.00328172	down
ENSRNOG00000046202	Metrnl	1.15642	0.000179918	0.00333398	up
ENSRNOG00000018384	Adam12	2.16736	0.000180223	0.00333548	up
ENSRNOG00000027919	Rdh13	-1.10915	0.000181212	0.00334961	down
ENSRNOG00000032618	Mst1r	-1.3292	0.000181927	0.00335647	down
ENSRNOG00000014233	Krt19	-3.11956	0.00018226	0.00335647	down
ENSRNOG00000021249	Ap5s1	-1.3027	0.00018378	0.00338028	down
ENSRNOG00000050964	LOC100911068	1.21184	0.000186461	0.00342508	up
ENSRNOG00000000855	Lst1	1.99458	0.000186759	0.00342508	up
ENSRNOG00000012892	Abca4	2.46987	0.000186906	0.00342508	up
ENSRNOG00000051952	Tes	1.58364	0.000187952	0.00344	up
ENSRNOG00000016983	Myh7	-1.04717	0.000188535	0.00344643	down
ENSRNOG00000046955	Cbx6	-1.0412	0.000189293	0.00345604	down
ENSRNOG00000036913	Resf1	1.12237	0.000190589	0.00347545	up
ENSRNOG00000039593	Ecscr	1.2651	0.000192731	0.00351021	up
ENSRNOG00000017647	Zc3h8	-1.36207	0.000196469	0.00356085	down
ENSRNOG00000037435	Tmem196	-1.31675	0.000203023	0.00366624	down
ENSRNOG00000018827	LOC103694905	3.67582	0.000208269	0.00375187	up
ENSRNOG00000032991	Rufy4	4.96812	0.000209798	0.00377485	up
ENSRNOG00000010593	Ctnnal1	-1.11532	0.000210425	0.00378155	down
ENSRNOG00000009465	Sfrp2	-2.05803	0.000214256	0.00383449	down
ENSRNOG00000000967	Aacs	1.1687	0.000216711	0.00387114	up
ENSRNOG00000012430	Cxcr5	2.48713	0.000217311	0.00387256	up
ENSRNOG00000012946	Mov10	1.23175	0.000220087	0.00390332	up
ENSRNOG00000014909	Sh2d5	6.01628	0.000225504	0.00397545	up
ENSRNOG00000009899	Skil	1.19989	0.000225756	0.00397545	up
ENSRNOG00000014434	Chd1	1.11172	0.000229643	0.00403434	up
ENSRNOG00000012473	Cflar	1.16248	0.000231531	0.00406272	up
ENSRNOG00000004148	Cdk17	1.1379	0.000231908	0.00406453	up
ENSRNOG00000000098	Rnf115	1.03732	0.000235799	0.00412787	up
ENSRNOG00000037613	Kdm6b	1.18182	0.000243292	0.00425404	up
ENSRNOG00000028774	Vgll3	1.45037	0.000244029	0.00425692	up
ENSRNOG00000008195	Ywhaz	1.00842	0.000245773	0.00427732	up
ENSRNOG00000017874	Cd53	1.52973	0.000246952	0.0042928	up
ENSRNOG00000015718	RGD1307461	-1.79546	0.000247562	0.0042984	down
ENSRNOG00000019559	Eaf1	1.10154	0.000248639	0.00431206	up
ENSRNOG00000017731	Agpat4	1.22851	0.000253607	0.00438758	up
ENSRNOG00000046449	Npy	1.59171	0.000254029	0.00438758	up
ENSRNOG00000010478	LOC299282	4.41565	0.000256217	0.00441431	up
ENSRNOG00000020848	Coq8b	1.27917	0.000256315	0.00441431	up
ENSRNOG00000000091	Smad9	-1.31036	0.000259773	0.00445326	down
ENSRNOG00000010058	Spry2	1.46113	0.000262371	0.0044823	up
ENSRNOG00000005353	Rybp	1.17564	0.000264769	0.00451808	up
ENSRNOG00000024030	Gpr35	3.84356	0.000265649	0.0045279	up
ENSRNOG00000009565	Pdk4	2.9937	0.000266534	0.00453778	up
ENSRNOG00000016252	Mblac2	-1.37749	0.000267714	0.00455267	down
ENSRNOG00000013851	Spry4	1.66496	0.000269313	0.00457464	up
ENSRNOG00000003251	B3galt2	1.54266	0.0002705	0.00458956	up
ENSRNOG00000033220	Oas1f	1.01481	0.000275388	0.00466716	up
ENSRNOG00000011078	LOC100912604	2.71896	0.000275995	0.00467214	up
ENSRNOG00000006329	Peli1	1.17071	0.000276555	0.0046763	up
ENSRNOG00000025946	Igf2bp2	1.47604	0.00027866	0.0047012	up
ENSRNOG00000024243	Cadm4	1.4251	0.000286811	0.00482776	up
ENSRNOG00000058422	Pirb	1.42026	0.000287617	0.00483587	up
ENSRNOG00000007437	Irf5	1.07748	0.000291052	0.0048881	up
ENSRNOG00000019723	LOC100910990	1.02593	0.000296669	0.00496563	up
ENSRNOG00000051300	AABR07039328.2	1.17563	0.000298146	0.00498474	up
ENSRNOG00000021510	Tbc1d10c	-1.3738	0.000300179	0.00501309	down
ENSRNOG00000030285	Epha3	-3.44326	0.000303356	0.0050548	down
ENSRNOG00000054999	Hilpda	2.90552	0.000308196	0.00512398	up
ENSRNOG00000013238	Tmem14a	-1.82745	0.000315076	0.00521506	down
ENSRNOG00000023657	Gprin3	-1.37023	0.000318392	0.00525823	down
ENSRNOG00000042990	AABR07021804.1	1.70618	0.000321605	0.00530542	up
ENSRNOG00000046139	Syt14	-1.07666	0.00032241	0.0053128	down
ENSRNOG00000049215	Cbx2	-1.59719	0.000324765	0.0053457	down
ENSRNOG00000027357	Sox17	1.26986	0.000328498	0.00540115	up
ENSRNOG00000027724	Plekhf1	-1.18636	0.000329469	0.00541115	down
ENSRNOG00000005935	A3galt2	1.43464	0.000333324	0.0054504	up
ENSRNOG00000019859	Pla2g15	-1.14987	0.000344008	0.00560661	down
ENSRNOG00000005998	Smoc1	-2.27524	0.000347564	0.00565327	down
ENSRNOG00000061328	Pag1	1.73945	0.000351575	0.00570495	up
ENSRNOG00000020952	Cgn	-5.98958	0.000352611	0.00571222	down
ENSRNOG00000008411	Sec23b	1.02194	0.00036069	0.00583377	up
ENSRNOG00000008947	Cpz	-1.17648	0.000366571	0.00592245	down
ENSRNOG00000010731	Gpm6a	-1.48774	0.000380498	0.00613414	down
ENSRNOG00000017453	Ptpn2	1.26128	0.000381162	0.0061382	up
ENSRNOG00000001302	Adora2a	1.15458	0.000389235	0.00626143	up
ENSRNOG00000013945	Itpkc	2.85442	0.00039354	0.00631701	up
ENSRNOG00000014628	Pomk	-1.01135	0.000398248	0.00637882	down
ENSRNOG00000000394	Srgn	1.02348	0.000402594	0.0064208	up
ENSRNOG00000012528	Zfyve19	-1.18192	0.000407128	0.00648615	down
ENSRNOG00000000096	Pdzk1	-1.62005	0.000409008	0.00650914	down
ENSRNOG00000015113	Mocos	1.58854	0.000411908	0.00654829	up
ENSRNOG00000049115	Ccr5	1.64177	0.000414307	0.00657237	up
ENSRNOG00000018322	Picalm	1.00261	0.000416604	0.00660178	up
ENSRNOG00000013914	Gpr132	1.94687	0.000418646	0.00662707	up
ENSRNOG00000010750	Twistnb	1.71569	0.000419296	0.00663032	up
ENSRNOG00000009338	Kras	1.08398	0.000421444	0.00665721	up
ENSRNOG00000043866	AY172581.24	1.14846	0.000424327	0.00669563	up
ENSRNOG00000020441	Wnk4	-1.51944	0.000425325	0.00670366	down
ENSRNOG00000011821	S100a4	1.10051	0.000425736	0.00670366	up
ENSRNOG00000057241	AABR07057233.2	-3.14879	0.000428304	0.00672984	down
ENSRNOG00000020811	Il6r	1.23333	0.000430277	0.00675372	up
ENSRNOG00000043044	Cnn2	1.0821	0.000435025	0.00681387	up
ENSRNOG00000020729	Stc2	-1.29284	0.000436705	0.00682607	down
ENSRNOG00000007158	Qtrt1	1.24053	0.000436722	0.00682607	up
ENSRNOG00000010951	Cmtm6	1.00598	0.000440908	0.00688428	up
ENSRNOG00000002863	Cacna1e	1.47796	0.000441893	0.00689242	up
ENSRNOG00000030715	Cfh	-1.01714	0.000443549	0.006911	down
ENSRNOG00000013408	Npas2	1.09405	0.000453516	0.00704417	up
ENSRNOG00000058538	LOC690948	1.97259	0.000455638	0.00706975	up
ENSRNOG00000027115	Zc2hc1c	-1.47894	0.00045894	0.00711356	down
ENSRNOG00000000588	Slc16a10	-1.06554	0.000460643	0.00712513	down
ENSRNOG00000062002	Kcna3	2.61711	0.000465023	0.00717795	up
ENSRNOG00000024594	Fhdc1	1.47968	0.000466101	0.00718713	up
ENSRNOG00000056714	Sla	1.63084	0.000473158	0.00727996	up
ENSRNOG00000016867	Zfp346	-1.10085	0.000473589	0.00727996	down
ENSRNOG00000028801	Gsap	1.49126	0.000476127	0.00728966	up
ENSRNOG00000004284	Btg1	1.23448	0.00047743	0.00730129	up
ENSRNOG00000007804	C1galt1	1.07742	0.000478049	0.00730325	up
ENSRNOG00000012151	Itpripl1	1.51067	0.000481535	0.00734897	up
ENSRNOG00000002460	Serpinb2	3.89484	0.000483715	0.00736713	up
ENSRNOG00000013240	Ptger4	1.38099	0.000496764	0.00751969	up
ENSRNOG00000007405	Krba1	-1.0083	0.000498732	0.00753414	down
ENSRNOG00000000655	Ptprc	1.51783	0.000505997	0.00762841	up
ENSRNOG00000004854	Has2	1.71799	0.000512575	0.00771195	up
ENSRNOG00000017277	Igsf6	1.86321	0.000521816	0.00783005	up
ENSRNOG00000014528	Zswim6	1.14583	0.000522003	0.00783005	up
ENSRNOG00000034139	Lyc2	2.6551	0.000528513	0.00791175	up
ENSRNOG00000004918	Kcna4	-2.12204	0.000542563	0.00810576	down
ENSRNOG00000008837	Ass1	1.23558	0.000551109	0.00821693	up
ENSRNOG00000012782	Cemip2	2.47114	0.000572532	0.00848967	up
ENSRNOG00000003895	Rgs1	3.82315	0.000572976	0.00848967	up
ENSRNOG00000047077	LOC681341	2.93988	0.000576295	0.00852412	up
ENSRNOG00000009331	Hck	1.37032	0.000607757	0.00893618	up
ENSRNOG00000029394	Dusp8	1.13864	0.000624424	0.00914511	up
ENSRNOG00000004481	Adss	1.01697	0.000630139	0.00921068	up
ENSRNOG00000052064	Parvg	1.15195	0.00063939	0.00932757	up
ENSRNOG00000026060	Arsi	1.85077	0.000668429	0.00968473	up
ENSRNOG00000055966	AABR07062138.2	2.12978	0.000670844	0.00971027	up
ENSRNOG00000021161	Fermt3	1.10351	0.00067353	0.00973967	up
ENSRNOG00000031598	Atp8b4	1.56305	0.000689746	0.00994517	up
ENSRNOG00000050110	Stfa2	5.90213	0.000695257	0.0100009	up
ENSRNOG00000013912	Slc30a7	1.11669	0.000695629	0.0100009	up
ENSRNOG00000012720	Irx4	-1.04699	0.000708728	0.0101794	down
ENSRNOG00000007900	Tspan33	2.53676	0.000714474	0.010252	up
ENSRNOG00000009742	Rad52	-1.33029	0.000727314	0.0103862	down
ENSRNOG00000011762	Elf1	1.05495	0.000754034	0.0107472	up
ENSRNOG00000007934	Elfn2	-2.70749	0.000755393	0.0107512	down
ENSRNOG00000010921	Taf1d	1.61456	0.000759198	0.0107589	up
ENSRNOG00000017260	Cdr2	1.18918	0.000760967	0.0107737	up
ENSRNOG00000053679	AABR07060862.1	2.39359	0.000762251	0.0107816	up
ENSRNOG00000016032	Cnnm3	-1.09847	0.000779983	0.0110011	down
ENSRNOG00000057465	AABR07051376.2	-1.07178	0.000781373	0.0110103	down
ENSRNOG00000002917	Sec14l5	-1.55742	0.000785821	0.011052	down
ENSRNOG00000027736	Cnn1	1.46785	0.000792211	0.0111104	up
ENSRNOG00000011180	Irx5	-1.81316	0.000798651	0.0111691	down
ENSRNOG00000061146	Gar1	1.02957	0.000799852	0.0111754	up
ENSRNOG00000043085	Clstn2	-1.1576	0.000802825	0.0112064	down
ENSRNOG00000011015	Hivep2	1.06044	0.000804614	0.0112104	up
ENSRNOG00000014089	Map3k2	1.5964	0.000810712	0.0112637	up
ENSRNOG00000019557	Asb18	-1.17847	0.000812499	0.011278	down
ENSRNOG00000018648	Mppe1	-1.03936	0.000819502	0.0113434	down
ENSRNOG00000059460	Ttc30b	-1.16834	0.000825418	0.0114147	down
ENSRNOG00000004571	RGD1563680	-1.59381	0.000841689	0.0116073	down
ENSRNOG00000013390	Kbtbd8	1.74873	0.000845757	0.0116527	up
ENSRNOG00000010866	Tmem154	1.11268	0.000847365	0.0116613	up
ENSRNOG00000015645	AABR07031480.1	1.35063	0.0008577	0.0117519	up
ENSRNOG00000010841	Col8a2	-1.75663	0.000861415	0.011792	down
ENSRNOG00000059140	Myo1g	1.33779	0.000862383	0.0117944	up
ENSRNOG00000039754	Rab7b	1.35958	0.000869429	0.0118472	up
ENSRNOG00000016659	Habp2	1.86922	0.00087668	0.0119079	up
ENSRNOG00000001427	Orai2	1.23044	0.000877091	0.0119079	up
ENSRNOG00000016308	Il10ra	1.17308	0.000883294	0.0119703	up
ENSRNOG00000015644	Ugcg	1.29174	0.000888554	0.0120306	up
ENSRNOG00000018740	Ugt1a6	1.02608	0.000900701	0.012173	up
ENSRNOG00000056397	SNORD22	1.19059	0.000906933	0.0122461	up
ENSRNOG00000004400	Avpr1a	1.86792	0.000913523	0.0123127	up
ENSRNOG00000014886	Fam107b	1.19658	0.000914464	0.0123142	up
ENSRNOG00000010661	Gzmk	2.16845	0.000920756	0.0123542	up
ENSRNOG00000000463	Col11a2	-1.96685	0.000925013	0.0123779	down
ENSRNOG00000026177	Mgam	3.93004	0.000969627	0.0128937	up
ENSRNOG00000002417	Serpinb10	3.97515	0.00097418	0.0129311	up
ENSRNOG00000027731	Ubxn10	-2.97873	0.00100297	0.0132306	down
ENSRNOG00000012439	Bid	1.31974	0.00100671	0.0132682	up
ENSRNOG00000006632	Rps6ka3	1.06121	0.00100902	0.0132869	up
ENSRNOG00000000994	Stxbp2	1.43489	0.00101674	0.0133649	up
ENSRNOG00000014465	Oca2	2.18557	0.00101879	0.0133801	up
ENSRNOG00000014232	P2ry1	-1.0046	0.00102794	0.0134646	down
ENSRNOG00000017808	Klf15	-1.20264	0.00104564	0.0136604	down
ENSRNOG00000005099	Top3a	-1.0049	0.00104983	0.0136911	down
ENSRNOG00000004687	Thbd	1.18672	0.00105281	0.0137178	up
ENSRNOG00000007197	Nr1h4	1.43583	0.00105537	0.013731	up
ENSRNOG00000019907	Nfkbie	1.14501	0.00106393	0.0138264	up
ENSRNOG00000010658	LOC103691744	-2.29478	0.00107992	0.014022	down
ENSRNOG00000053934	AC109837.1	5.90556	0.00108338	0.0140435	up
ENSRNOG00000018714	Arl5b	1.18644	0.00108346	0.0140435	up
ENSRNOG00000056753	Hectd2	1.11743	0.00109399	0.0141676	up
ENSRNOG00000009450	Hcn4	-2.92965	0.00109645	0.0141766	down
ENSRNOG00000002568	Socs1	2.28697	0.00109973	0.0142049	up
ENSRNOG00000032989	Lrrn4	-5.83772	0.00113186	0.0145567	down
ENSRNOG00000033017	LOC100910669	1.39376	0.00113708	0.0146112	up
ENSRNOG00000022975	Nfam1	1.24795	0.00114364	0.0146701	up
ENSRNOG00000004563	Sec24a	1.14102	0.0011655	0.014914	up
ENSRNOG00000010760	E2f5	1.64085	0.00116766	0.014914	up
ENSRNOG00000054458	Kcnmb4	1.52661	0.00119147	0.0151271	up
ENSRNOG00000058006	Sncg	1.20179	0.001195	0.015159	up
ENSRNOG00000016690	Idi1	1.59613	0.00119682	0.0151692	up
ENSRNOG00000021962	Fzd2	-1.1669	0.00120411	0.0152368	down
ENSRNOG00000016334	Ptbp3	1.04675	0.0012042	0.0152368	up
ENSRNOG00000002524	Gpr37	-1.27597	0.00120594	0.0152459	down
ENSRNOG00000022533	Micall2	1.06894	0.00121205	0.0153101	up
ENSRNOG00000033261	Fam107a	2.40596	0.00121668	0.0153555	up
ENSRNOG00000048449	Itgb3	1.32241	0.00121819	0.0153616	up
ENSRNOG00000024349	Cbarp	1.24878	0.0012665	0.0158233	up
ENSRNOG00000028545	AC141959.1	-1.28014	0.00126997	0.0158533	down
ENSRNOG00000011490	Angptl8	5.02352	0.00127537	0.0159073	up
ENSRNOG00000023312	Lonrf2	-1.12697	0.00129486	0.0160965	down
ENSRNOG00000042389	Bcl10	1.06174	0.00129711	0.016111	up
ENSRNOG00000038483	AABR07018323.1	1.44281	0.00130209	0.0161571	up
ENSRNOG00000003812	Nlgn3	-1.31458	0.00130407	0.0161571	down
ENSRNOG00000001554	RGD1563888	1.39591	0.00130408	0.0161571	up
ENSRNOG00000028461	Gnl3	1.17101	0.00131371	0.0162493	up
ENSRNOG00000051534	Prr33	-1.0411	0.0013165	0.0162702	down
ENSRNOG00000014387	Chac1	2.54825	0.00131758	0.0162702	up
ENSRNOG00000025868	Klhl33	-1.11742	0.00132017	0.0162887	down
ENSRNOG00000007461	Klhl41	1.1402	0.00133883	0.0164507	up
ENSRNOG00000007707	Zfp467	-1.00634	0.00135347	0.0165894	down
ENSRNOG00000018106	Neu3	-1.20364	0.00136966	0.016695	down
ENSRNOG00000002026	Dnajc28	-1.41564	0.00139018	0.0168865	down
ENSRNOG00000013290	Nrip3	1.97644	0.00139551	0.0169303	up
ENSRNOG00000059510	AABR07027870.1	-1.03244	0.00139721	0.0169303	down
ENSRNOG00000008602	Steap4	1.10656	0.00142694	0.0172376	up
ENSRNOG00000019147	Stom	1.18653	0.00142799	0.0172376	up
ENSRNOG00000014323	Extl2	-1.14925	0.00142836	0.0172376	down
ENSRNOG00000051120	Il17d	-1.07122	0.00144194	0.0173875	down
ENSRNOG00000013481	Cdh11	-1.08891	0.00144504	0.0174106	down
ENSRNOG00000015347	Trim45	-1.09825	0.00144624	0.0174111	down
ENSRNOG00000006557	Cyfip2	1.23841	0.00147505	0.0177149	up
ENSRNOG00000022178	Dcdc5	-1.59187	0.00148821	0.0178298	down
ENSRNOG00000005886	Zscan20	-1.26082	0.00152018	0.0181397	down
ENSRNOG00000002267	Chic2	1.0773	0.00152234	0.0181509	up
ENSRNOG00000056265	LOC103689920	1.35897	0.00152972	0.0182244	up
ENSRNOG00000023985	Fan1	-1.33346	0.00157261	0.0186458	down
ENSRNOG00000010060	Panx1	1.87406	0.00157535	0.0186634	up
ENSRNOG00000027655	Clec4b2	5.01414	0.00158183	0.0187253	up
ENSRNOG00000019544	Zbtb2	1.06692	0.00158773	0.0187801	up
ENSRNOG00000019321	Cck	2.52034	0.00163257	0.0192453	up
ENSRNOG00000008415	Nab2	1.06668	0.00165303	0.0194597	up
ENSRNOG00000032917	Zfand2a	2.22756	0.00166496	0.0195687	up
ENSRNOG00000003486	Mnda	1.77116	0.00168769	0.0197895	up
ENSRNOG00000052070	Aldh1a3	-1.26505	0.00169056	0.0198075	down
ENSRNOG00000059326	Abca9	-1.18039	0.00169723	0.0198544	down
ENSRNOG00000040595	SNORD79	1.03433	0.00170208	0.0198955	up
ENSRNOG00000007012	Ly75	2.63051	0.00173039	0.0201946	up
ENSRNOG00000054964	Aoah	1.99526	0.00176294	0.0205263	up
ENSRNOG00000003064	Bst1	1.19779	0.00177761	0.0206638	up
ENSRNOG00000013838	Hcrtr1	5.61687	0.00178139	0.0206764	up
ENSRNOG00000026913	Bbs10	-1.29858	0.00178311	0.0206802	down
ENSRNOG00000021750	Id1	1.02733	0.00179052	0.0207338	up
ENSRNOG00000012742	Irx2	-2.88985	0.00181746	0.0209967	down
ENSRNOG00000009540	Gpr3	3.62331	0.00184405	0.021238	up
ENSRNOG00000020164	Ifitm10	1.22275	0.00185571	0.0213302	up
ENSRNOG00000022268	Pnpla3	1.26857	0.00185922	0.0213302	up
ENSRNOG00000020054	LOC108348201	1.50526	0.0018833	0.0215565	up
ENSRNOG00000055185	Dusp9	5.47186	0.00188635	0.0215749	up
ENSRNOG00000020300	Lsp1	1.05174	0.00189208	0.0215971	up
ENSRNOG00000024330	Ngp	3.92547	0.00191639	0.0217845	up
ENSRNOG00000049989	Wdcp	-1.39366	0.00193275	0.021935	down
ENSRNOG00000043486	Tnfrsf26	1.07273	0.0019346	0.021935	up
ENSRNOG00000004192	Arhgap30	1.14345	0.00194929	0.0220742	up
ENSRNOG00000058446	Il7r	3.58145	0.00195578	0.0221038	up
ENSRNOG00000025704	Yod1	1.31429	0.00195636	0.0221038	up
ENSRNOG00000050407	Hiatl3	1.01243	0.00197267	0.0222711	up
ENSRNOG00000031689	Trim15	2.15518	0.00200558	0.0225571	up
ENSRNOG00000009694	Bmp4	1.11386	0.00201692	0.0226334	up
ENSRNOG00000021294	Mstn	2.46633	0.00209	0.0232604	up
ENSRNOG00000048478	Kcne4	1.83789	0.00209793	0.0233313	up
ENSRNOG00000007250	Six4	-1.43674	0.00212924	0.0236089	down
ENSRNOG00000026407	Fam184a	1.66091	0.00214176	0.0237124	up
ENSRNOG00000013317	RGD1565222	-1.06929	0.00214632	0.0237452	down
ENSRNOG00000014202	Snx20	1.58569	0.00215109	0.0237802	up
ENSRNOG00000031801	Ephb3	-1.53138	0.00219875	0.0241876	down
ENSRNOG00000003893	Ccnjl	1.2536	0.00221876	0.0243834	up
ENSRNOG00000020628	LOC100361913	2.39098	0.00222298	0.0244117	up
ENSRNOG00000046147	Knop1	1.06811	0.00225156	0.024671	up
ENSRNOG00000052725	Shisal1	-1.29721	0.00226336	0.0247639	down
ENSRNOG00000012514	Abhd17b	1.32123	0.00232574	0.0253346	up
ENSRNOG00000022669	Cd177	5.93738	0.00234311	0.0254864	up
ENSRNOG00000004863	Mpped2	-1.01082	0.00234639	0.0255035	down
ENSRNOG00000008785	Klf5	1.14954	0.00236599	0.0256498	up
ENSRNOG00000056493	Mybpc1	-5.68176	0.0023775	0.0257477	down
ENSRNOG00000057416	Zfp763	-1.91033	0.00240256	0.0259623	down
ENSRNOG00000010516	Plau	1.87243	0.00243024	0.0261879	up
ENSRNOG00000019430	Coro1a	1.20612	0.00243343	0.0262007	up
ENSRNOG00000042605	Fpr2	2.99181	0.00244777	0.0263346	up
ENSRNOG00000058834	LOC103692471	1.55902	0.0024494	0.0263346	up
ENSRNOG00000016266	Mphosph10	1.20579	0.00246763	0.0264732	up
ENSRNOG00000021091	Trank1	1.35082	0.00252921	0.027017	up
ENSRNOG00000020948	Pth1r	-1.07055	0.00253844	0.0270961	down
ENSRNOG00000007984	Amer1	-1.03976	0.00254926	0.0271234	down
ENSRNOG00000007441	Klhl32	-1.32464	0.00255492	0.0271551	down
ENSRNOG00000007947	Fam13a	-1.04237	0.00259679	0.0274476	down
ENSRNOG00000019120	Hmgcs2	-1.17165	0.00260981	0.0275614	down
ENSRNOG00000022514	Tor2a	-1.90341	0.00263405	0.027778	down
ENSRNOG00000052918	AABR07035802.1	-1.10928	0.00264275	0.0278303	down
ENSRNOG00000000648	Jmjd1c	1.00196	0.00266057	0.0279783	up
ENSRNOG00000019660	Spib	2.24112	0.00268654	0.0281916	up
ENSRNOG00000033741	Ankrd34a	-1.864	0.00270033	0.0282783	down
ENSRNOG00000030452	Rimbp3	-2.68937	0.00271537	0.028414	down
ENSRNOG00000014265	Tnfrsf19	-1.60795	0.00271903	0.0284323	down
ENSRNOG00000023931	Ggn	1.71637	0.00272624	0.0284677	up
ENSRNOG00000008057	Krt7	2.0314	0.00272962	0.0284764	up
ENSRNOG00000015636	Wdr34	-1.00541	0.00276246	0.0287651	down
ENSRNOG00000055530	Panx2	-1.28959	0.00279486	0.0290416	down
ENSRNOG00000056228	Atp10a	1.01056	0.00285979	0.0296135	up
ENSRNOG00000028652	Map10	-1.38765	0.00290494	0.0299761	down
ENSRNOG00000002456	Hlf	-2.85446	0.00296417	0.0303766	down
ENSRNOG00000001956	Dzip3	-1.43988	0.00299091	0.0305664	down
ENSRNOG00000050841	Ache	-1.21592	0.00301406	0.0307092	down
ENSRNOG00000012134	Scn4a	-1.50629	0.00301411	0.0307092	down
ENSRNOG00000004265	Dipk2b	-1.24103	0.00304409	0.0308291	down
ENSRNOG00000046295	LOC100910875	-3.20746	0.00305427	0.0308868	down
ENSRNOG00000001375	Gal3st4	-1.16154	0.00305547	0.0308868	down
ENSRNOG00000008588	Batf	2.05876	0.00306617	0.0309533	up
ENSRNOG00000043465	Arc	1.52265	0.00306621	0.0309533	up
ENSRNOG00000009341	Hivep3	1.26519	0.00310376	0.0312265	up
ENSRNOG00000000563	Adamts14	1.14587	0.00311688	0.0313342	up
ENSRNOG00000061540	LOC100909715	-5.2779	0.00311868	0.0313342	down
ENSRNOG00000045772	LOC100911545	-5.43014	0.00312136	0.03134	down
ENSRNOG00000060729	Qtrt2	1.40177	0.00315276	0.03157	up
ENSRNOG00000046941	LOC100909964	5.06915	0.00318775	0.0318775	up
ENSRNOG00000002331	Aldh3a1	-1.57957	0.00320707	0.0320492	down
ENSRNOG00000018021	Brix1	1.05147	0.00323275	0.0322625	up
ENSRNOG00000000636	Rtkn2	2.08381	0.0032822	0.0326902	up
ENSRNOG00000006079	Psd4	1.13689	0.00330336	0.032857	up
ENSRNOG00000002312	Atp10d	1.07977	0.00333021	0.0330577	up
ENSRNOG00000010319	Lcp1	1.08242	0.00336505	0.0332263	up
ENSRNOG00000010068	Plpp7	-1.02989	0.00343034	0.0337589	down
ENSRNOG00000006827	Tmem198b	-1.08142	0.00343396	0.0337722	down
ENSRNOG00000029216	AABR07072266.1	-1.15591	0.00344571	0.0338207	down
ENSRNOG00000005345	Vsnl1	-3.60877	0.00347987	0.0340661	down
ENSRNOG00000025998	AABR07045485.1	1.08017	0.00351892	0.0343354	up
ENSRNOG00000017963		-1.09472	0.00359426	0.034911	down
ENSRNOG00000019584	Dlk1	2.21228	0.00359434	0.034911	up
ENSRNOG00000024580	Mamstr	-1.44654	0.0036198	0.0350897	down
ENSRNOG00000007830	Apold1	2.5	0.00367033	0.0354639	up
ENSRNOG00000033736	Diras3	-1.20814	0.00368327	0.0355659	down
ENSRNOG00000027936	Ccdc8	-1.07142	0.00370328	0.0357359	down
ENSRNOG00000046972	Chrm2	-1.0428	0.00370607	0.0357397	down
ENSRNOG00000019614	Ptpn22	1.74495	0.00374683	0.0360394	up
ENSRNOG00000005700	Nsg1	-1.26354	0.00375097	0.0360548	down
ENSRNOG00000003262	Cacng4	-1.98604	0.00377442	0.0362344	down
ENSRNOG00000047446	Foxc2	1.54388	0.00378416	0.0363045	up
ENSRNOG00000045543	Frat2	1.26276	0.00382815	0.0366556	up
ENSRNOG00000013280	Olfm4	3.58304	0.00384945	0.036765	up
ENSRNOG00000021833	Myrfl	1.71508	0.00386175	0.0368549	up
ENSRNOG00000033330	Skida1	-1.27354	0.00388348	0.0370187	down
ENSRNOG00000005600	Nr4a2	1.50615	0.00388848	0.0370338	up
ENSRNOG00000057832	Rnf125	1.20012	0.0039631	0.0375611	up
ENSRNOG00000015353	Prss12	1.14989	0.00405313	0.0382682	up
ENSRNOG00000021229	Avp	3.1452	0.00407846	0.0384585	up
ENSRNOG00000054698	AABR07066792.1	-1.03547	0.00408185	0.038466	down
ENSRNOG00000016278	Ccl17	4.13777	0.00408714	0.0384788	up
ENSRNOG00000002057	Slc10a6	1.06432	0.00408837	0.0384788	up
ENSRNOG00000023005	LOC681325	4.42079	0.00409481	0.0385151	up
ENSRNOG00000031665	Ace2	1.20738	0.00411326	0.03861	up
ENSRNOG00000032208	Eda	-1.09204	0.00412048	0.03861	down
ENSRNOG00000010665	Ccr7	1.96328	0.00417808	0.039076	up
ENSRNOG00000050108	LOC100911319	1.53106	0.00419009	0.039139	up
ENSRNOG00000039048	Cd200r1	1.50277	0.00421481	0.0393453	up
ENSRNOG00000054795	AABR07041096.1	2.60506	0.00426879	0.0397435	up
ENSRNOG00000000418	Zbtb12	-1.20432	0.00429153	0.0399113	down
ENSRNOG00000000653	Nr5a2	3.27879	0.00437146	0.0406039	up
ENSRNOG00000013141	Eno2	1.31459	0.00442113	0.0408612	up
ENSRNOG00000003068	Mrnip	-1.25906	0.0044433	0.0409643	down
ENSRNOG00000049965	LOC100910275	-1.07846	0.0044791	0.0412432	down
ENSRNOG00000010185	RGD1306941	1.13197	0.00449922	0.041289	up
ENSRNOG00000049410	Chrm3	-2.65579	0.00450077	0.041289	down
ENSRNOG00000030932	Zfp14	-1.09019	0.00451215	0.0413428	down
ENSRNOG00000000414	Cep85l	1.06407	0.00453234	0.0414767	up
ENSRNOG00000014025	Rasgrf1	5.01007	0.00458459	0.0418776	up
ENSRNOG00000053384	Bmp7	-2.43481	0.00463524	0.0422107	down
ENSRNOG00000027498	Engase	-1.09188	0.0046539	0.0423289	down
ENSRNOG00000009550	Sqle	1.17005	0.0047733	0.043309	up
ENSRNOG00000025634	Zfhx2	-1.36884	0.00479044	0.043438	down
ENSRNOG00000008292	Hif1a	1.0155	0.00479464	0.0434496	up
ENSRNOG00000059207	Oas3	2.92611	0.00489067	0.044266	up
ENSRNOG00000010490	Hes2	1.27563	0.00491648	0.0443915	up
ENSRNOG00000013304	Arg1	1.63589	0.00499221	0.0449389	up
ENSRNOG00000025811	Cfp	1.0672	0.004997	0.0449548	up
ENSRNOG00000020275	Ccr10	-1.47597	0.00509758	0.0456343	down
ENSRNOG00000020704	Tkfc	-1.00706	0.00515298	0.045969	down
ENSRNOG00000049238	LOC102552659	-1.23473	0.00522347	0.046239	down
ENSRNOG00000049090	LOC102550892	1.16848	0.00523514	0.0462582	up
ENSRNOG00000048181	Zfp697	1.16848	0.00523514	0.0462582	up
ENSRNOG00000017933	Ccdc3	1.37689	0.00525006	0.0463351	up
ENSRNOG00000007219	LOC103692716	1.97834	0.00534647	0.0470742	up
ENSRNOG00000011112	Fam161b	-1.09605	0.00539615	0.0473995	down
ENSRNOG00000000323	Prdm1	1.31116	0.00541067	0.047443	up
ENSRNOG00000003304	Chad	-4.50043	0.00549064	0.0480028	down
ENSRNOG00000045539	Dusp11	1.09606	0.0055116	0.0480449	up
ENSRNOG00000004378	Abca5	1.00363	0.00559156	0.0485146	up
ENSRNOG00000061347	AABR07054490.1	1.62741	0.00560011	0.0485604	up
ENSRNOG00000009746	Akap17b	-1.33271	0.0056143	0.0486268	down
ENSRNOG00000006227	Ifih1	1.05268	0.00572675	0.0493709	up
ENSRNOG00000005243	Pop1	1.21554	0.00578937	0.0497952	up
